# Supplementary material for: A predictive model to identify optimal candidates for surgery among patients with metastatic colorectal cancer
Source: Front Oncol. 2025 Jun 5;15:1573431. doi: 10.3389/fonc.2025.1573431 (PMC12176591; doi:10.3389/fonc.2025.1573431)
Supplement: Supplementary file 12 [file SupplementaryFile2.xlsx]

## Sheet: 全部+非手术
Age	Gender	Marriage	Race	Site	Histologic	Grade	T	N	M	Diagnosis month	Surgery	Benefical	Radiation	Chemotherapy	Status	Death classification	Survival month	Surgery other site	Pscore	weights	subclass
57	0	1	1	3	1	2	3	2	0	4	0	2	1	0	0	0	118	1	0.331529	1	472
67	0	0	1	3	1	1	3	1	0	2	0	2	1	0	0	0	41	1	0.523093	1	1084
56	1	1	1	3	1	2	5	2	0	0	0	2	1	0	1	1	28	1	0.507649	1	887
75	1	1	1	3	1	2	3	1	0	0	0	2	1	0	0	0	75	0	0.107883	1	567
55	0	1	1	3	1	2	3	2	0	0	0	2	0	0	1	1	33	0	0.0768463	1	1914
83	0	0	1	1	1	1	3	1	0	1	0	2	1	1	0	0	18	1	0.152716	1	263
74	1	1	1	2	2	3	5	5	1	2	0	2	1	0	1	1	16	1	0.0302422	1	455
66	0	0	1	1	1	2	3	2	1	1	0	2	1	0	1	1	17	1	0.177492	1	556
62	1	1	2	2	1	2	5	2	0	0	0	2	1	0	1	1	3	1	0.173381	1	1463
62	1	1	1	3	1	2	5	2	1	0	0	2	0	0	1	1	38	0	0.32069	1	2529
62	0	0	1	2	1	2	3	1	0	0	0	2	1	0	1	1	11	1	0.152679	1	1641
54	0	0	3	3	1	2	5	2	1	0	0	2	1	0	1	1	59	1	0.730091	1	57
84	1	1	1	1	1	3	5	2	1	0	0	1	1	1	1	1	0	1	0.384183	1	370
68	0	0	1	3	1	1	3	1	1	1	0	2	1	0	1	1	23	1	0.745903	1	937
73	1	1	1	1	1	2	5	5	1	0	0	1	1	1	1	1	34	1	0.0424636	1	674
59	0	0	3	3	1	2	3	2	0	2	0	2	0	0	1	1	48	1	0.34233	1	584
74	1	1	3	3	1	2	3	2	0	0	0	2	1	1	1	1	57	1	0.269507	1	2533
55	1	0	2	1	1	2	1	2	1	3	0	2	1	0	0	0	21	1	0.801029	1	1577
56	1	0	1	3	1	2	3	1	1	2	0	2	1	0	0	0	28	1	0.678858	1	791
68	0	0	1	3	1	2	3	1	0	1	0	2	0	0	1	1	36	1	0.543256	1	863
52	0	1	3	3	1	3	3	2	0	1	0	2	0	0	1	1	34	1	0.420569	1	2033
80	0	1	2	2	1	3	3	2	0	0	0	2	1	1	1	1	0	1	0.115889	1	1654
40	0	1	1	3	1	2	1	2	0	1	0	2	0	0	0	0	13	0	0.632091	1	1866
41	0	1	1	2	1	2	2	4	0	1	0	2	1	0	1	1	34	1	0.013706	1	1938
58	1	1	1	2	1	1	2	1	1	2	0	2	1	0	0	0	85	1	0.397631	1	2545
54	0	1	1	3	1	2	3	1	0	1	0	2	0	0	0	0	81	1	0.549295	1	1136
69	0	0	2	3	1	2	5	1	1	2	0	2	0	0	0	0	12	1	0.89089	1	260
65	0	0	1	1	1	2	3	4	0	1	0	2	1	0	1	1	52	1	0.00918199	1	1949
80	0	0	1	3	1	2	3	2	0	2	0	2	1	0	0	0	13	0	0.063285	1	989
72	1	1	1	2	1	2	3	2	1	1	0	2	1	0	0	0	55	1	0.183193	1	2036
65	0	1	1	3	1	3	4	2	0	0	0	2	0	0	0	0	116	1	0.224262	1	637
86	1	1	1	3	1	2	3	2	0	2	0	2	0	0	0	0	97	1	0.361791	1	894
41	1	0	1	3	1	1	3	2	0	2	0	2	0	0	0	0	28	1	0.350552	1	2107
52	0	1	1	2	1	3	4	1	1	0	0	2	1	0	1	1	38	1	0.186548	1	741
54	0	0	1	1	1	2	1	2	1	0	0	2	1	0	1	1	9	1	0.817861	1	2074
56	0	0	1	3	1	2	2	1	0	0	0	2	1	1	1	1	43	1	0.535324	1	92
74	0	0	1	1	1	2	5	4	1	0	0	1	1	1	1	1	0	1	0.0544547	1	705
49	1	1	1	3	1	2	1	1	0	0	0	2	1	1	0	0	11	1	0.942929	1	394
76	0	1	1	3	1	3	3	2	0	1	0	2	1	0	1	1	34	1	0.410845	1	2289
48	1	0	3	3	1	2	3	2	1	2	0	2	0	0	1	1	30	1	0.534744	1	1147
82	1	0	3	3	1	2	3	2	1	0	0	2	1	0	1	1	7	1	0.504367	1	1915
26	0	1	1	3	1	2	3	2	0	3	0	2	0	1	0	0	105	1	0.344128	1	1901
62	1	1	1	3	2	2	3	1	1	1	0	2	1	0	1	1	12	1	0.497636	1	1919
43	0	0	1	3	1	3	3	2	0	1	0	2	0	0	1	1	15	1	0.425921	1	620
58	1	0	1	1	1	2	4	1	1	0	0	2	1	0	1	1	16	1	0.110385	1	1933
57	0	1	1	3	1	3	4	2	1	2	0	2	0	0	1	1	19	1	0.430193	1	2169
72	0	0	1	2	1	2	3	2	1	0	0	1	1	1	1	1	21	1	0.186745	1	1313
65	1	0	2	3	1	2	1	2	0	1	0	2	0	0	1	1	8	1	0.918973	1	1606
49	0	0	1	3	1	2	4	1	1	0	0	2	1	0	1	1	29	0	0.102533	1	2497
80	0	0	1	3	1	2	3	1	0	3	0	2	0	0	1	1	16	1	0.551353	1	1988
57	1	0	1	3	1	3	5	2	0	0	0	2	1	0	1	1	20	1	0.564608	1	1971
77	0	0	1	3	1	2	3	1	1	0	0	2	1	0	1	1	6	1	0.724193	1	1286
51	0	0	2	2	1	2	5	2	0	0	0	2	1	0	1	1	39	1	0.183221	1	1942
55	0	0	1	1	2	2	1	1	0	1	0	2	1	0	1	1	69	1	0.593642	1	136
78	0	1	2	3	1	2	4	1	1	1	0	1	1	1	1	1	0	1	0.484961	1	194
40	1	1	1	2	1	3	2	2	1	1	0	2	1	0	1	1	46	1	0.268099	1	431
58	0	0	2	2	1	2	3	1	0	0	0	2	1	0	1	1	43	1	0.157505	1	2230
59	1	0	1	2	1	3	5	2	0	1	0	2	1	1	0	0	115	1	0.18774	1	1291
68	0	0	3	2	1	3	5	2	1	0	0	2	1	0	1	1	26	1	0.417206	1	1649
43	1	1	1	3	2	1	5	2	0	2	0	2	0	0	1	1	36	0	0.076927	1	690
40	0	1	1	2	2	3	5	5	1	1	0	2	1	0	1	1	3	1	0.0322713	1	618
76	0	0	3	3	1	2	5	1	0	1	0	2	0	0	0	0	119	1	0.727217	1	605
73	0	1	2	1	1	2	5	2	0	2	0	2	1	1	1	1	10	1	0.1729	1	1394
46	1	0	1	3	1	2	5	1	1	0	0	2	1	1	0	0	77	1	0.823749	1	1666
53	1	1	2	3	1	2	3	2	0	1	0	2	1	0	0	0	32	1	0.304898	1	2526
54	1	1	2	1	1	2	2	1	0	0	0	2	1	1	1	1	3	1	0.155878	1	1893
56	1	1	2	2	1	2	5	1	0	0	0	2	1	0	1	1	11	1	0.29209	1	843
49	1	1	1	3	1	2	3	2	0	2	0	2	0	0	0	0	94	1	0.338862	1	554
51	0	0	3	3	1	3	3	2	1	1	0	2	0	0	1	1	17	1	0.644755	1	1423
64	0	1	2	3	1	2	3	1	0	2	0	2	0	0	1	1	27	1	0.567776	1	1303
67	0	1	1	3	1	2	3	1	1	0	0	2	0	0	1	1	58	1	0.771173	1	908
86	0	1	1	2	1	2	3	1	0	0	0	2	1	1	1	1	33	1	0.159835	1	1323
43	0	0	3	3	2	2	3	1	0	1	0	2	0	0	0	0	96	1	0.301454	1	2286
76	0	1	1	3	1	2	1	2	1	0	0	2	1	0	1	1	26	1	0.967712	1	1879
82	1	1	3	2	1	3	5	2	0	0	0	1	0	1	0	0	22	1	0.225442	1	1251
84	1	1	1	2	1	2	5	2	1	0	0	2	1	0	1	1	18	1	0.361712	1	1082
57	1	1	1	2	1	3	5	2	1	1	0	2	1	0	1	1	41	0	0.0873831	1	2482
73	0	1	1	3	1	3	3	1	0	1	0	2	0	0	1	1	47	1	0.631493	1	1602
63	0	1	2	2	1	2	3	5	1	0	0	2	1	1	1	1	18	1	0.023882	1	2268
72	1	0	1	1	1	2	3	1	1	1	0	2	1	0	1	1	30	1	0.272141	1	2183
54	0	1	1	3	2	2	3	2	1	1	0	2	0	0	1	1	26	1	0.41333	1	943
82	1	1	1	3	1	2	5	1	1	1	0	1	1	1	1	1	64	1	0.84586	1	1726
47	0	0	1	3	1	3	3	2	0	2	0	2	1	0	0	0	15	0	0.076171	1	81
43	0	0	1	3	1	2	3	1	1	0	0	2	0	0	0	0	48	1	0.747833	1	65
45	0	0	1	3	1	2	3	1	0	2	0	2	0	0	1	1	76	1	0.527676	1	1880
81	0	1	1	1	1	2	4	1	0	0	0	2	1	0	0	0	21	1	0.0582077	1	1551
64	0	0	3	3	3	2	3	3	1	0	0	2	1	0	1	1	29	1	0.485032	1	465
62	1	0	2	1	1	2	3	2	0	0	0	2	1	0	1	1	10	1	0.0667351	1	2446
85	1	0	1	1	2	3	5	2	1	0	0	1	1	1	1	1	0	1	0.202875	1	1452
78	1	1	1	3	1	2	5	1	0	2	0	2	1	0	1	1	32	1	0.686424	1	286
50	0	0	1	3	1	2	3	1	0	1	0	2	0	0	0	0	5	1	0.531068	1	700
69	1	0	1	3	1	1	1	2	0	1	0	2	1	0	0	0	9	0	0.579264	1	1090
53	0	0	3	3	1	2	1	1	0	0	0	2	1	1	0	0	18	1	0.942881	1	976
82	0	0	1	1	1	2	3	1	0	0	0	2	1	1	1	1	1	1	0.135613	1	2150
45	1	1	1	3	1	2	5	1	0	0	0	2	0	0	0	0	117	0	0.252432	1	1148
84	1	1	1	2	1	2	5	2	0	0	0	2	1	0	0	0	24	1	0.175135	1	1385
75	1	1	1	1	1	1	5	2	1	0	0	2	1	0	0	0	30	1	0.359902	1	1311
35	1	1	3	3	1	2	5	2	1	2	0	2	1	0	1	1	15	1	0.699769	1	1705
58	1	1	1	3	1	2	3	2	0	0	0	2	0	0	1	1	25	1	0.344375	1	758
70	0	1	1	2	1	1	1	1	0	0	0	2	1	0	0	0	1	1	0.828441	1	2416
64	0	1	1	2	1	4	3	1	0	0	0	2	1	0	1	1	20	1	0.116198	1	1821
45	1	1	2	2	1	2	3	1	0	2	0	2	0	0	0	0	8	1	0.168665	1	1882
58	0	0	1	2	1	2	4	3	1	1	0	2	1	0	0	0	14	1	0.0227906	1	2483
40	0	0	1	3	1	3	3	1	0	1	0	2	1	0	1	1	61	1	0.542875	1	830
90	1	1	1	1	1	2	3	1	0	0	0	2	1	1	1	1	22	1	0.12702	1	1208
74	0	0	1	2	1	2	3	2	1	0	0	2	1	0	1	1	31	1	0.199045	1	1584
72	0	0	1	2	1	2	3	1	0	0	0	2	1	0	1	1	33	1	0.156236	1	494
78	0	1	1	3	1	2	3	2	1	1	0	1	1	1	1	1	11	1	0.565634	1	424
87	1	1	1	1	1	3	5	2	1	0	0	1	1	1	1	1	2	1	0.386118	1	1377
85	0	0	1	1	1	2	5	1	1	0	0	2	1	0	0	0	45	1	0.526348	1	1362
51	1	0	1	3	1	2	3	1	0	1	0	2	0	0	0	0	55	1	0.491881	1	497
64	0	0	1	2	1	2	5	2	1	1	0	2	1	0	0	0	41	1	0.37162	1	2299
75	0	1	1	2	1	3	2	2	0	1	0	2	1	0	1	1	17	1	0.150453	1	2089
67	0	1	1	2	1	2	2	1	0	0	0	2	1	1	0	0	45	1	0.194264	1	1530
62	1	0	2	2	1	2	5	2	1	0	0	2	1	0	1	1	22	1	0.344653	1	398
69	0	1	1	3	1	2	4	1	1	0	0	2	1	0	0	0	15	1	0.485296	1	1016
51	1	0	1	3	1	2	3	1	0	1	0	2	1	0	1	1	85	1	0.438609	1	426
24	0	1	1	1	2	2	1	1	0	0	0	2	1	1	0	0	97	1	0.570412	1	2356
58	0	1	1	3	1	3	3	5	1	1	0	2	0	0	1	1	37	1	0.176781	1	1450
75	1	1	1	1	3	3	1	2	0	1	0	2	1	0	1	1	15	1	0.862825	1	2119
59	0	0	1	1	1	2	3	1	0	0	0	2	1	0	1	1	11	1	0.1369	1	1140
58	1	1	2	3	1	2	3	2	0	1	0	2	1	0	1	1	59	0	0.0571051	1	2072
34	0	0	1	3	1	3	5	5	1	0	0	2	1	0	1	1	4	1	0.27165	1	142
46	1	1	2	1	1	2	3	2	0	2	0	2	1	0	1	1	32	1	0.0679231	1	1465
65	0	0	1	2	1	2	5	2	1	0	0	2	1	0	1	1	34	1	0.372256	1	706
52	0	1	1	2	1	2	5	1	0	0	0	2	1	1	1	1	0	1	0.297796	1	967
77	1	1	1	1	1	2	5	2	0	0	0	2	1	0	1	1	24	1	0.156026	1	920
64	1	0	1	2	1	3	5	1	1	0	0	2	1	1	1	1	0	0	0.145532	1	1150
56	1	1	2	3	1	2	3	2	1	0	0	2	1	0	1	1	12	1	0.541358	1	766
49	0	1	1	3	1	2	4	1	0	0	0	2	1	0	0	0	8	1	0.250673	1	2092
59	0	0	1	2	1	4	1	2	0	2	0	2	1	0	0	0	46	1	0.567104	1	2166
60	1	1	1	1	1	3	3	2	1	1	0	2	1	0	1	1	4	1	0.204589	1	2555
52	0	0	1	3	1	2	1	2	0	1	0	2	0	0	0	0	102	0	0.625131	1	283
54	0	1	3	1	1	2	3	1	1	1	0	2	1	0	0	0	87	1	0.285036	1	22
48	1	1	1	1	1	2	4	3	1	0	0	2	1	0	1	1	30	1	0.0179492	1	2466
64	1	1	1	2	1	2	4	1	1	1	0	2	1	0	1	1	40	1	0.131403	1	2189
79	1	0	1	1	3	3	3	2	1	2	0	2	0	0	0	0	52	1	0.478854	1	615
61	0	1	1	3	1	1	3	1	0	1	0	2	1	0	0	0	11	1	0.534592	1	2097
42	0	0	1	1	1	2	5	5	0	0	0	2	1	0	1	1	36	1	0.0177903	1	1707
77	1	1	1	3	1	2	5	1	0	2	0	2	1	0	0	0	3	1	0.685838	1	2046
63	1	0	2	1	1	3	3	2	1	1	0	2	1	0	1	1	9	1	0.203517	1	813
42	1	1	1	3	1	2	3	2	1	0	0	2	1	0	1	1	25	1	0.519978	1	686
76	1	1	1	1	1	2	1	4	1	2	0	2	0	0	1	1	40	1	0.381219	1	2217
79	1	1	2	1	1	2	5	2	1	0	0	2	1	0	1	1	54	1	0.342268	1	303
61	0	1	1	3	1	1	1	1	1	1	0	2	0	0	0	0	10	1	0.987904	1	2426
57	0	0	1	3	1	3	3	2	0	0	0	2	0	0	0	0	59	1	0.43527	1	217
62	0	0	1	3	1	3	3	2	1	1	0	2	0	0	1	1	28	0	0.221208	1	1305
63	1	0	1	1	1	3	2	1	1	0	0	2	1	0	1	1	7	1	0.393989	1	1902
62	0	1	1	3	1	2	3	2	0	0	0	2	1	0	0	0	59	0	0.0640884	1	1013
64	0	0	1	3	1	4	5	1	1	1	0	1	1	1	1	1	3	1	0.796971	1	1644
78	1	1	2	1	1	2	5	3	1	3	0	1	1	1	1	1	4	1	0.120563	1	1958
83	1	0	1	1	1	2	3	2	1	0	0	1	1	1	1	1	8	1	0.151827	1	2471
57	0	0	1	2	1	2	5	1	0	2	0	2	1	0	0	0	21	1	0.302986	1	1578
81	0	0	1	1	1	2	3	1	0	1	0	2	1	0	0	0	28	1	0.144135	1	864
87	1	1	3	2	1	2	5	1	1	0	0	1	1	1	1	1	0	1	0.487667	1	1393
79	1	1	1	1	1	2	3	1	0	0	0	2	1	1	1	1	3	1	0.123735	1	1284
44	0	0	1	1	2	2	4	1	0	0	0	2	1	1	0	0	115	0	0.0028687	1	1749
43	0	1	1	1	1	2	5	1	1	1	0	2	1	0	1	1	9	1	0.513396	1	1859
53	1	1	1	3	1	2	3	1	0	0	0	2	1	0	1	1	26	0	0.102251	1	986
72	0	0	3	1	1	3	3	2	0	0	0	2	1	0	1	1	38	1	0.0895869	1	1520
38	1	1	1	3	1	2	3	1	1	1	0	2	1	0	0	0	82	1	0.681788	1	1227
59	0	1	3	2	1	2	1	1	0	0	0	2	1	0	1	1	17	1	0.785783	1	1687
60	1	0	1	1	2	2	1	1	0	0	0	2	1	0	0	0	66	1	0.557994	1	306
71	0	1	1	3	1	2	3	5	0	1	0	2	0	0	1	1	16	0	0.00843175	1	763
40	1	0	1	3	2	2	5	1	1	0	0	2	1	0	1	1	11	1	0.681868	1	963
39	1	0	1	3	1	2	3	2	0	1	0	2	0	0	1	1	27	1	0.319059	1	789
65	0	0	1	1	1	2	1	2	0	0	0	2	1	0	1	1	58	1	0.634173	1	2047
56	1	0	2	2	1	3	5	2	0	0	0	2	1	1	1	1	7	1	0.193846	1	1049
62	1	0	1	3	1	2	3	1	1	1	0	2	1	0	1	1	26	1	0.68241	1	399
83	0	0	1	1	1	2	5	2	1	1	0	2	1	0	1	1	34	1	0.35597	1	1310
72	0	0	3	3	1	2	3	2	1	1	0	2	1	0	1	1	20	1	0.537397	1	1214
55	1	0	2	3	1	3	5	2	1	1	0	2	1	0	0	0	1	1	0.783111	1	2163
67	0	0	2	2	1	3	3	1	1	1	0	2	1	0	1	1	81	1	0.405737	1	34
50	1	0	1	3	1	3	3	4	1	0	0	2	1	1	1	1	3	1	0.129129	1	1556
59	0	1	1	3	1	2	3	2	1	0	0	2	1	1	1	1	73	1	0.55288	1	318
84	0	0	1	3	1	2	3	2	0	1	0	2	0	0	1	1	7	1	0.383219	1	1922
79	1	1	1	2	1	3	5	1	0	0	0	2	1	1	1	1	0	1	0.341895	1	440
90	1	0	1	3	1	2	3	1	1	0	0	1	1	1	1	1	7	1	0.682991	1	2154
33	0	1	1	3	1	3	4	5	1	0	0	2	1	0	1	1	25	1	0.0528685	1	1655
54	1	0	1	2	1	2	4	2	0	1	0	2	1	0	1	1	17	1	0.0252588	1	2003
57	0	1	1	3	1	1	3	5	1	0	0	2	1	1	1	1	0	1	0.121109	1	538
63	0	1	1	2	1	2	3	1	1	1	0	2	1	0	0	0	5	1	0.339214	1	1395
51	1	1	2	1	1	2	1	1	0	0	0	2	1	0	1	1	49	1	0.760524	1	1283
53	0	0	1	3	1	3	3	2	0	0	0	2	0	0	1	1	30	1	0.432594	1	1225
63	0	1	2	3	1	4	3	2	1	0	0	2	1	0	1	1	20	1	0.490342	1	866
56	0	1	2	1	1	2	3	1	0	2	0	2	1	0	0	0	8	1	0.149411	1	2184
64	1	0	1	3	1	2	3	2	0	1	0	2	1	0	1	1	19	1	0.288159	1	1189
65	0	0	2	1	1	1	1	1	0	0	0	2	1	0	1	1	8	1	0.806412	1	1710
49	1	0	2	2	1	2	5	1	1	0	0	2	1	0	1	1	4	1	0.503726	1	1047
74	1	0	1	1	1	3	5	2	1	0	0	2	1	0	1	1	38	1	0.380368	1	2068
76	0	0	1	2	1	2	3	1	1	0	0	2	1	0	1	1	21	1	0.333168	1	2495
67	0	0	3	2	1	2	3	2	0	0	0	2	1	0	1	1	22	1	0.0757186	1	453
51	1	0	1	1	1	1	5	1	1	0	0	2	1	0	1	1	15	1	0.497323	1	1237
74	0	0	2	1	1	2	1	1	0	1	0	2	1	0	1	1	19	1	0.788404	1	964
68	1	1	2	3	1	1	3	1	0	1	0	2	0	0	0	0	45	1	0.564656	1	2011
63	0	1	1	1	1	3	3	1	0	0	0	2	1	0	0	0	85	1	0.185604	1	177
60	1	0	1	1	1	2	3	2	0	0	0	2	1	0	1	1	35	1	0.0634987	1	2282
42	1	1	1	1	2	2	1	1	1	1	0	2	1	0	0	0	70	1	0.773507	1	2350
82	0	0	1	2	1	2	3	2	1	1	0	1	1	1	1	1	3	1	0.190917	1	2343
70	1	0	1	2	1	2	3	1	1	0	0	2	1	0	1	1	25	1	0.295282	1	1828
75	1	1	2	1	1	2	3	2	1	1	0	2	1	0	0	0	111	1	0.173885	1	1390
86	0	0	1	3	1	3	4	2	1	1	0	2	1	0	0	0	26	1	0.382509	1	506
57	0	1	1	3	1	2	3	1	0	0	0	2	1	0	1	1	26	1	0.497915	1	1245
70	0	0	1	1	1	2	3	2	0	0	0	2	1	0	1	1	14	1	0.07556	1	207
55	0	1	1	3	1	2	3	2	1	0	0	2	1	0	1	1	18	1	0.568319	1	2504
54	1	0	1	3	1	1	1	1	0	2	0	2	1	0	1	1	45	0	0.725486	1	614
73	1	1	1	3	2	2	1	1	0	1	0	2	1	0	1	1	16	1	0.891564	1	396
62	0	1	3	2	1	2	3	2	0	2	0	2	1	0	0	0	65	1	0.079211	1	1146
75	1	1	1	3	1	3	3	1	0	1	0	2	0	0	1	1	20	1	0.594943	1	1217
67	0	0	1	3	1	3	3	2	0	0	0	2	1	0	0	0	78	1	0.38996	1	1363
82	0	0	1	1	1	2	3	2	0	0	0	2	1	0	1	1	19	1	0.0778747	1	2030
69	1	1	1	2	1	3	3	1	0	0	0	2	1	1	0	0	48	1	0.171315	1	2096
64	1	1	2	1	1	2	3	1	1	1	0	2	1	0	0	0	10	1	0.290006	1	2127
71	0	0	1	2	1	2	5	1	0	0	0	2	1	1	1	1	25	1	0.295553	1	841
75	0	1	1	3	1	2	3	2	0	0	0	2	1	1	1	1	5	1	0.32611	1	2201
62	1	1	1	2	1	2	3	2	1	1	0	2	1	0	1	1	30	1	0.179153	1	773
60	0	0	1	2	1	2	3	1	0	2	0	2	1	0	1	1	60	1	0.151976	1	1247
59	1	0	3	3	1	2	3	2	0	2	0	2	1	1	0	0	112	1	0.249652	1	1459
60	0	0	1	3	1	2	3	1	0	2	0	2	0	0	0	0	100	1	0.537845	1	2451
60	1	1	2	1	1	2	3	1	0	0	0	2	1	1	0	0	107	1	0.1233	1	1074
56	0	0	1	3	1	2	3	1	1	1	0	2	0	0	0	0	36	1	0.754451	1	1923
79	1	1	1	1	1	4	5	1	1	0	0	2	1	0	1	1	9	1	0.403444	1	1088
73	1	1	1	1	2	1	5	1	0	0	0	2	1	1	1	1	15	1	0.144252	1	1297
28	0	1	3	3	1	2	5	2	1	0	0	2	1	0	1	1	52	1	0.728449	1	2192
51	0	1	1	3	1	3	3	2	0	3	0	2	0	0	0	0	62	1	0.446647	1	623
52	0	1	1	3	1	2	3	1	1	1	0	2	1	0	1	1	40	1	0.723074	1	2557
59	0	0	1	2	1	2	3	5	0	0	0	2	1	1	1	1	7	1	0.00805564	1	1216
61	1	0	2	2	1	2	5	2	0	0	0	2	1	1	1	1	1	1	0.15438	1	2112
38	0	1	1	2	1	2	5	1	1	0	0	2	1	0	1	1	26	1	0.539754	1	940
77	0	0	2	3	1	2	4	2	1	0	0	1	1	1	1	1	16	1	0.306118	1	715
60	0	0	1	2	1	2	3	2	1	0	0	2	0	0	1	1	30	1	0.228629	1	1472
48	1	0	1	3	1	2	3	2	0	1	0	2	1	0	1	1	46	0	0.050139	1	185
52	0	0	1	3	1	2	5	2	0	2	0	2	0	0	1	1	36	1	0.582046	1	573
64	1	0	1	3	1	3	3	4	1	0	0	1	1	1	1	1	9	1	0.133478	1	575
51	0	0	1	1	2	1	5	1	1	2	0	2	1	0	1	1	60	1	0.334502	1	461
45	1	1	1	3	1	2	4	1	1	1	0	2	1	0	1	1	30	1	0.429514	1	1431
31	0	1	1	2	1	2	5	2	0	0	0	2	1	0	1	1	50	1	0.177355	1	787
83	1	1	1	1	1	2	3	2	1	2	0	1	1	1	1	1	2	1	0.160051	1	776
67	1	0	1	3	1	2	3	1	0	0	0	2	0	0	0	0	56	1	0.502774	1	1066
51	0	0	1	3	1	2	3	2	1	0	0	2	1	0	0	0	25	1	0.550232	1	665
38	1	0	1	1	1	2	2	1	1	0	0	2	1	1	1	1	16	1	0.297069	1	2307
63	1	0	1	1	1	1	5	2	1	0	0	2	1	1	1	1	7	1	0.322012	1	478
58	0	0	2	2	1	2	3	2	0	0	0	2	1	0	0	0	73	1	0.0855011	1	1117
44	0	0	1	3	1	3	5	2	1	1	0	2	0	0	1	1	6	1	0.829229	1	948
59	0	0	1	3	1	3	5	1	1	1	0	2	1	0	1	1	20	1	0.890867	1	521
62	0	0	3	3	1	2	3	1	1	1	0	2	0	0	1	1	14	1	0.736897	1	2366
53	0	0	1	2	1	3	5	2	1	0	0	2	1	0	1	1	52	1	0.433847	1	7
62	0	0	3	3	1	2	1	1	0	0	0	2	1	0	1	1	35	1	0.94794	1	66
55	0	0	1	2	1	2	5	2	1	2	0	2	1	0	1	1	32	1	0.365915	1	345
72	0	0	1	1	2	2	3	2	1	0	0	1	1	1	1	1	5	1	0.0811004	1	1527
78	1	0	1	2	1	2	5	2	1	0	0	2	1	0	1	1	15	1	0.343716	1	767
84	0	0	1	3	1	2	2	2	0	1	0	2	1	0	0	0	18	1	0.400934	1	1031
67	1	0	1	2	1	3	5	1	1	0	0	2	1	0	0	0	54	1	0.575728	1	421
51	1	0	3	1	1	2	3	2	0	1	0	2	1	0	0	0	6	1	0.0560106	1	2158
75	0	0	3	3	1	1	2	1	0	1	0	2	1	0	0	0	10	1	0.572965	1	1796
67	1	1	1	3	1	2	3	1	0	2	0	2	0	0	1	1	75	0	0.127861	1	322
46	1	1	1	3	3	4	3	1	1	0	0	2	0	0	1	1	4	1	0.843515	1	1129
50	0	0	1	1	1	1	1	1	0	0	0	2	1	0	1	1	21	1	0.792207	1	840
44	1	1	1	3	1	2	3	2	1	0	0	2	0	0	0	0	97	1	0.574378	1	1890
58	0	0	1	3	1	2	2	2	0	1	0	2	0	0	1	1	59	1	0.435843	1	214
60	0	1	3	3	1	2	3	2	1	1	0	2	1	0	1	1	29	1	0.5448	1	304
30	0	1	1	2	1	4	5	5	1	0	0	2	0	0	1	1	12	1	0.0452582	1	1289
81	0	1	2	1	1	2	2	1	1	0	0	1	1	1	1	1	3	1	0.383592	1	2180
75	0	0	1	3	1	2	3	2	1	0	0	2	1	0	1	1	39	1	0.566349	1	2118
72	1	1	2	3	1	3	3	4	0	0	0	2	1	1	1	1	58	1	0.0617882	1	516
83	0	0	1	1	1	2	3	2	1	0	0	2	1	0	1	1	28	1	0.184352	1	737
71	1	0	1	1	1	2	3	4	0	0	0	2	1	1	1	1	43	1	0.00740508	1	1863
65	1	1	1	2	1	2	3	2	0	0	0	2	1	0	1	1	2	1	0.0761639	1	680
50	1	1	1	1	2	2	3	2	1	0	0	2	1	0	0	0	35	1	0.0750927	1	408
47	0	1	3	3	1	2	5	2	0	2	0	2	1	0	1	1	32	1	0.514194	1	141
45	1	1	1	2	1	2	5	2	1	1	0	2	1	1	1	1	0	1	0.321315	1	388
89	0	1	1	3	1	3	5	2	1	0	0	1	1	1	1	1	2	1	0.814166	1	251
67	0	0	1	3	1	2	3	1	0	1	0	2	1	0	1	1	48	1	0.489102	1	2167
69	0	0	1	3	1	2	3	2	0	2	0	2	0	0	1	1	24	1	0.37361	1	1997
61	1	1	2	1	1	2	2	1	0	0	0	2	1	0	1	1	60	1	0.16846	1	2088
47	1	0	1	3	1	2	2	2	1	1	0	2	0	0	0	0	18	1	0.630434	1	270
64	0	1	1	3	1	2	5	2	0	0	0	2	0	0	0	0	10	1	0.605003	1	1898
48	1	1	2	2	1	2	3	1	0	0	0	2	1	0	1	1	21	1	0.141695	1	257
71	0	0	1	3	1	2	3	2	0	0	0	2	0	0	1	1	13	1	0.374886	1	2331
43	1	1	2	2	1	2	5	2	1	0	0	2	1	0	1	1	27	1	0.347084	1	2360
68	1	1	1	3	1	2	5	1	0	2	0	2	1	0	1	1	30	1	0.680533	1	942
61	0	0	1	1	2	2	5	1	1	1	0	2	1	0	1	1	61	0	0.0578511	1	1978
63	0	0	1	3	1	1	3	2	1	0	0	2	1	0	0	0	19	1	0.591538	1	1263
68	0	0	1	1	1	2	5	1	0	2	0	2	1	1	1	1	3	1	0.269707	1	1155
60	0	1	3	3	1	1	3	2	1	3	0	2	1	0	0	0	16	1	0.57828	1	271
50	1	1	2	2	1	2	3	1	0	1	0	2	1	0	0	0	67	1	0.142359	1	2178
67	0	0	1	3	1	2	3	2	0	1	0	2	1	1	1	1	59	1	0.307866	1	339
84	0	1	1	2	1	3	4	1	1	0	0	1	0	1	1	1	7	1	0.223621	1	539
65	0	1	1	3	1	4	3	1	0	0	0	2	1	0	1	1	28	1	0.408614	1	552
49	1	0	1	3	1	2	3	1	0	1	0	2	1	0	0	0	68	1	0.437268	1	2404
69	0	1	1	2	1	3	5	5	0	0	0	2	1	1	1	1	0	1	0.0281879	1	2146
56	0	1	1	3	1	2	3	1	0	2	0	2	0	0	0	0	104	1	0.550643	1	2396
62	0	0	1	3	1	2	5	3	0	0	0	2	1	0	0	0	32	1	0.247214	1	816
69	0	0	2	3	1	2	5	2	0	1	0	2	1	0	0	0	30	1	0.552523	1	50
46	1	0	1	3	1	2	5	2	1	1	0	2	1	0	0	0	21	1	0.71557	1	593
50	0	0	1	3	1	2	3	2	0	8	0	2	0	0	0	0	38	1	0.361582	1	1118
68	1	0	1	2	1	2	5	3	1	0	0	2	1	0	0	0	66	1	0.126571	1	151
61	1	1	1	3	1	2	3	1	0	3	0	2	1	0	0	0	10	1	0.46081	1	1104
82	0	1	1	3	1	3	5	2	0	0	0	2	0	0	1	1	22	1	0.682316	1	867
50	0	0	1	3	1	3	1	2	0	1	0	2	1	0	0	0	19	0	0.64122	1	1507
51	0	0	1	1	3	4	1	2	0	0	0	2	1	0	1	1	17	1	0.768262	1	1038
72	0	0	3	2	1	2	5	1	0	0	0	2	1	0	1	1	3	1	0.288804	1	2367
52	0	0	1	1	1	2	3	1	1	0	0	2	1	1	1	1	0	1	0.278443	1	1191
73	1	1	1	3	1	2	3	2	0	1	0	2	1	0	1	1	21	1	0.306329	1	2190
32	0	1	2	3	1	2	3	1	0	0	0	2	1	1	1	1	12	1	0.474453	1	1844
70	0	0	1	1	1	3	3	4	0	2	0	2	1	0	1	1	20	1	0.0123874	1	884
76	1	1	1	3	1	2	3	1	0	1	0	2	0	0	1	1	19	1	0.524506	1	1608
56	0	1	1	2	1	2	1	1	0	0	0	2	1	1	1	1	36	1	0.790324	1	1698
68	1	0	1	1	2	1	5	1	1	1	0	1	1	1	1	1	51	1	0.294256	1	629
71	1	1	3	3	1	2	3	2	1	0	0	1	1	1	1	1	25	1	0.494107	1	156
64	0	1	1	2	1	3	3	2	0	0	0	2	1	0	1	1	25	1	0.114085	1	1063
87	1	1	3	2	1	2	5	1	1	0	0	1	1	1	1	1	8	1	0.487667	1	2306
65	1	1	3	1	1	2	5	1	1	0	0	2	1	0	0	0	53	0	0.104458	1	1484
83	1	0	3	1	2	2	5	1	1	0	0	2	1	0	1	1	20	1	0.267892	1	1807
43	0	0	1	2	1	2	3	2	1	1	0	2	1	0	1	1	18	1	0.185926	1	1165
50	0	0	1	2	1	2	1	1	1	1	0	2	0	0	0	0	9	1	0.925371	1	2424
86	1	1	1	3	1	2	5	2	0	1	0	2	1	1	1	1	6	1	0.509681	1	1419
68	1	0	1	3	1	2	3	2	0	0	0	2	1	0	1	1	23	1	0.290398	1	947
79	1	1	1	1	1	2	3	1	0	0	0	2	1	0	0	0	50	1	0.131936	1	627
60	0	0	2	3	1	3	3	1	0	1	0	2	0	0	1	1	6	1	0.619742	1	1607
65	0	0	1	2	1	2	5	1	0	1	0	2	1	0	1	1	26	1	0.307607	1	666
43	0	1	1	3	1	2	3	1	0	1	0	2	1	0	0	0	72	1	0.488385	1	621
61	1	1	1	1	1	2	3	2	0	1	0	2	1	0	1	1	13	1	0.0674893	1	950
59	0	0	1	2	1	2	1	1	1	0	0	2	1	0	1	1	12	1	0.911157	1	1695
54	1	0	1	3	2	3	2	1	1	1	0	2	1	0	1	1	9	1	0.618689	1	1762
41	0	1	1	1	1	2	5	2	1	2	0	2	1	1	1	1	13	1	0.327753	1	1137
64	0	1	1	2	1	2	3	1	1	1	0	2	1	0	1	1	57	1	0.339825	1	393
53	0	1	1	1	1	3	5	4	1	0	0	2	1	0	1	1	11	1	0.0768131	1	266
66	0	0	1	1	1	3	5	3	1	0	0	1	1	1	1	1	0	1	0.156921	1	2441
43	1	0	1	3	1	2	3	1	1	0	0	2	1	0	1	1	57	1	0.671091	1	1045
81	1	0	2	1	1	2	3	2	0	2	0	2	1	0	0	0	33	1	0.0700311	1	1006
61	1	1	1	3	1	3	1	1	1	0	0	1	0	1	1	1	1	1	0.986907	1	2116
73	0	0	1	1	1	3	3	2	1	1	0	2	0	0	1	1	8	1	0.266788	1	712
53	0	0	1	3	1	2	3	2	0	1	0	2	0	0	0	0	44	1	0.36347	1	2372
74	0	1	3	2	1	2	3	5	1	2	0	1	1	1	1	1	2	1	0.0211	1	241
58	0	0	1	3	1	3	3	2	0	2	0	2	0	0	0	0	77	1	0.435939	1	32
73	1	1	2	2	1	2	5	2	1	0	0	2	1	0	1	1	12	1	0.365824	1	1770
47	1	0	1	3	1	1	3	1	1	1	0	2	1	1	1	1	1	1	0.687075	1	1447
56	0	0	3	3	1	2	5	5	0	0	0	2	1	0	1	1	29	1	0.0906221	1	2136
40	1	1	1	3	1	2	3	2	1	1	0	2	1	0	1	1	64	1	0.518619	1	1002
47	1	0	1	3	1	2	3	2	1	2	0	2	0	0	0	0	23	1	0.561047	1	557
58	0	1	1	3	1	2	3	3	1	1	0	2	1	0	1	1	20	1	0.273996	1	311
56	1	0	1	3	1	2	5	1	1	1	0	2	1	0	1	1	20	0	0.413181	1	1299
50	1	1	2	3	1	2	3	2	0	1	0	2	0	0	1	1	36	1	0.350255	1	1885
60	1	0	1	1	1	2	5	1	1	5	0	2	1	0	1	1	43	1	0.46948	1	1261
61	1	0	2	3	3	2	1	1	0	1	0	2	0	0	0	0	106	1	0.984934	1	827
58	0	1	1	3	1	2	5	1	0	0	0	2	1	0	0	0	47	1	0.708605	1	722
54	1	1	3	3	1	2	3	2	0	1	0	2	0	0	1	1	72	1	0.317847	1	1186
84	1	0	1	1	1	2	1	1	0	0	0	2	1	1	1	1	0	1	0.743003	1	1424
65	1	1	2	1	1	3	3	2	1	0	0	1	1	1	1	1	21	1	0.202605	1	2209
65	1	0	1	1	1	2	5	1	1	1	0	2	1	0	0	0	2	1	0.472873	1	2147
80	1	1	2	1	1	3	5	2	1	1	0	1	1	1	1	1	1	1	0.392933	1	2045
69	0	0	1	3	2	3	1	2	1	0	0	2	1	0	1	1	8	1	0.941083	1	175
69	1	0	1	1	1	3	5	2	0	1	0	2	1	0	1	1	6	1	0.184926	1	265
65	0	0	1	3	1	2	1	1	1	2	0	2	0	0	0	0	48	1	0.985443	1	634
62	1	0	2	3	1	2	3	1	1	0	0	2	1	1	1	1	4	1	0.676781	1	2353
64	0	1	2	1	1	3	3	5	1	0	0	1	1	1	1	1	1	1	0.0282488	1	1183
53	0	0	1	2	1	2	3	2	0	2	0	2	1	0	1	1	27	1	0.0808251	1	1907
60	0	0	1	2	1	1	1	1	1	0	0	2	1	1	1	1	2	1	0.916295	1	1514
56	0	0	1	3	2	2	1	2	1	0	0	2	0	0	1	1	28	1	0.934672	1	842
71	0	1	1	3	1	2	2	2	1	1	0	2	1	0	1	1	34	0	0.19999	1	2099
67	1	0	3	1	1	2	5	1	1	1	0	1	1	1	0	0	0	1	0.429063	1	414
65	1	1	1	2	1	1	2	2	1	1	0	2	1	0	0	0	5	1	0.251765	1	1022
73	0	0	3	2	1	2	3	1	1	2	0	2	1	0	1	1	31	1	0.307679	1	176
59	0	0	1	3	1	2	3	1	0	1	0	2	0	0	0	0	24	1	0.537167	1	732
84	0	1	1	3	1	2	2	1	0	0	0	2	1	1	1	1	2	1	0.569616	1	254
72	0	0	1	3	1	1	2	1	0	1	0	2	1	0	0	0	3	1	0.597419	1	1874
82	1	0	1	1	1	3	5	2	1	0	0	1	1	1	1	1	7	1	0.36824	1	1722
56	0	1	1	2	1	3	5	2	1	0	0	2	1	0	1	1	24	1	0.451278	1	1336
47	0	1	1	3	1	2	3	2	0	2	0	2	1	0	0	0	18	1	0.325521	1	52
36	0	0	1	2	1	2	5	2	1	1	0	2	1	0	1	1	20	1	0.353994	1	795
49	0	0	3	2	1	2	3	2	1	0	0	2	1	0	1	1	47	1	0.172317	1	576
65	1	0	1	3	1	2	3	2	0	1	0	2	0	0	1	1	28	1	0.334637	1	406
53	1	1	2	1	2	4	5	1	0	0	0	2	1	0	1	1	12	0	0.0143952	1	709
69	1	1	1	2	1	2	1	1	1	1	0	2	1	0	1	1	7	1	0.905334	1	969
59	0	0	1	2	1	1	3	2	1	0	0	2	1	0	0	0	69	1	0.214655	1	1224
85	0	1	1	1	1	2	5	1	1	1	0	1	1	1	0	0	30	1	0.523584	1	2336
69	0	0	1	3	1	2	3	2	0	1	0	2	1	1	1	1	1	0	0.0574181	1	442
92	1	1	1	1	1	3	5	1	1	0	0	1	1	1	1	1	1	1	0.560427	1	1755
60	1	1	1	1	1	2	1	1	1	1	0	2	1	0	1	1	10	1	0.892262	1	819
94	1	1	2	1	1	2	3	2	0	0	0	1	1	1	1	1	0	1	0.0716319	1	687
72	1	0	1	3	1	2	3	1	0	2	0	2	1	0	1	1	33	1	0.452737	1	1908
58	0	0	1	2	1	2	3	2	1	2	0	2	1	0	0	0	97	1	0.192189	1	1144
61	0	0	1	3	2	2	3	2	1	2	0	2	0	0	1	1	16	1	0.40284	1	2120
50	1	0	2	2	1	2	3	2	0	2	0	2	1	0	0	0	54	1	0.0723413	1	1456
51	0	1	3	1	1	2	5	1	1	0	0	2	1	1	1	1	16	1	0.473245	1	834
55	0	0	2	2	1	2	5	2	1	0	0	2	1	0	1	1	15	1	0.377057	1	2114
75	0	0	1	3	1	2	3	2	1	1	0	2	1	0	1	1	77	1	0.566349	1	2237
86	0	0	1	2	1	2	5	1	0	0	0	2	1	1	1	1	1	1	0.304129	1	2421
66	1	1	3	1	1	2	3	2	0	1	0	2	1	0	0	0	11	1	0.0617323	1	1485
58	0	1	1	3	1	2	5	1	0	2	0	2	0	0	0	0	21	1	0.750813	1	464
63	0	0	1	3	1	3	5	2	0	0	0	2	0	0	0	0	69	0	0.206951	1	316
56	0	1	2	3	1	2	3	1	0	4	0	2	0	0	1	1	45	1	0.562421	1	1249
58	0	1	1	2	1	2	5	1	1	0	0	2	1	0	1	1	9	1	0.553252	1	541
56	0	1	1	2	1	2	4	1	1	0	0	2	1	1	1	1	1	1	0.138914	1	1909
53	0	0	2	2	1	2	3	2	1	0	0	2	1	0	1	1	19	1	0.19754	1	2554
38	1	1	1	3	1	2	4	2	1	0	0	2	1	0	0	0	11	1	0.269761	1	1415
57	1	1	1	3	1	2	5	2	0	1	0	2	1	0	1	1	47	1	0.50833	1	1154
66	0	0	1	2	1	2	1	1	0	1	0	2	1	0	1	1	23	1	0.796602	1	1171
55	0	1	1	1	1	2	3	1	0	0	0	2	1	0	0	0	101	1	0.143112	1	1181
66	1	0	1	3	1	2	1	2	0	1	0	2	0	0	0	0	6	1	0.915558	1	898
65	0	1	1	1	3	4	5	2	1	2	0	2	1	0	1	1	2	1	0.526742	1	1075
72	1	0	1	1	1	2	1	2	1	3	0	1	1	1	0	0	1	1	0.788805	1	1229
77	0	0	1	3	1	2	3	5	1	1	0	1	1	1	1	1	7	1	0.106593	1	1612
75	0	0	2	3	1	3	4	5	1	0	0	2	1	0	1	1	9	1	0.0580846	1	1611
82	1	1	3	1	1	2	5	2	0	1	0	2	1	0	1	1	13	1	0.143882	1	878
49	1	0	1	3	1	2	5	2	0	2	0	2	0	0	0	0	10	1	0.540753	1	2273
44	0	0	1	3	1	1	5	2	1	1	0	2	0	0	0	0	12	1	0.806457	1	2477
75	0	0	1	1	1	3	4	2	1	0	0	2	1	0	1	1	28	1	0.0923929	1	730
52	1	0	1	3	1	2	3	2	0	0	0	2	0	0	1	1	7	0	0.062019	1	469
39	0	1	1	2	1	2	3	1	0	0	0	2	1	1	1	1	36	1	0.143384	1	2259
39	1	0	1	3	1	3	3	1	0	0	0	2	0	0	0	0	98	0	0.14558	1	1326
51	0	1	1	2	1	2	5	1	1	0	0	2	1	0	1	1	23	1	0.548536	1	775
88	0	0	1	1	1	2	1	1	0	0	0	2	1	1	1	1	9	1	0.774197	1	429
78	1	1	1	3	1	2	3	2	1	0	0	2	1	0	1	1	14	1	0.544383	1	748
58	1	0	1	1	2	2	4	1	0	0	0	2	1	1	0	0	58	1	0.0183621	1	1012
65	0	0	1	3	1	1	5	1	1	0	0	2	1	1	1	1	5	1	0.868684	1	1246
68	1	1	2	1	1	2	1	2	0	0	0	2	1	0	1	1	32	1	0.624552	1	2316
51	1	0	1	1	1	1	5	1	0	0	0	2	1	0	0	0	76	1	0.270433	1	2090
71	1	0	1	2	1	2	3	1	1	0	0	2	1	0	1	1	13	1	0.295849	1	2473
70	0	1	2	1	1	3	3	2	0	1	0	2	1	0	1	1	22	1	0.108613	1	1976
39	1	1	1	3	1	2	3	1	0	2	0	2	0	0	0	0	57	1	0.499334	1	2226
60	1	1	1	3	1	3	3	2	0	2	0	2	1	0	1	1	38	1	0.362695	1	2186
68	1	0	1	3	1	2	3	1	0	0	0	2	1	0	0	0	93	1	0.450039	1	443
49	0	1	1	3	1	3	3	1	1	1	0	2	1	0	1	1	35	1	0.775677	1	1508
60	0	0	1	3	1	2	3	1	0	1	0	2	0	0	0	0	5	1	0.537845	1	2475
66	1	0	1	1	1	2	3	2	0	0	0	2	1	0	1	1	49	1	0.0644774	1	372
58	0	0	1	1	1	2	5	2	1	1	0	2	1	0	1	1	16	1	0.340519	1	1691
49	0	0	1	3	1	2	1	1	0	0	0	2	0	0	1	1	25	1	0.960447	1	2059
77	0	0	3	2	1	2	3	2	1	0	0	2	1	0	0	0	13	1	0.183466	1	2141
65	0	1	1	2	1	2	3	2	0	0	0	2	1	0	1	1	56	1	0.088184	1	714
34	0	1	2	2	1	2	5	1	0	1	0	2	1	0	0	0	95	0	0.0584622	1	845
58	1	1	1	3	1	2	3	1	0	1	0	2	0	0	0	0	100	1	0.512268	1	1708
60	1	1	1	2	1	2	5	2	1	0	0	2	1	0	1	1	26	1	0.346761	1	1206
56	0	1	1	3	1	2	3	2	0	1	0	2	0	0	0	0	103	1	0.379971	1	1498
81	0	0	1	3	1	2	3	2	1	0	0	1	1	1	1	1	1	1	0.552242	1	1321
51	0	0	1	3	1	2	3	1	1	3	0	2	0	0	0	0	6	0	0.292201	1	1328
66	0	0	2	2	1	2	3	1	0	2	0	2	1	0	1	1	39	1	0.160418	1	2080
70	0	0	1	1	1	2	3	1	1	3	0	1	1	1	0	0	91	1	0.288398	1	2157
47	1	0	1	2	1	3	3	2	0	0	0	2	1	0	1	1	24	1	0.0896344	1	921
77	1	1	1	1	1	2	3	1	1	0	0	2	1	0	1	1	49	0	0.0520907	1	2297
70	0	0	1	2	1	2	5	2	1	1	0	1	1	1	1	1	17	1	0.358356	1	928
41	0	1	1	3	1	2	2	1	0	0	0	2	0	0	1	1	12	1	0.610897	1	2231
71	1	1	1	3	1	2	3	2	1	0	0	2	1	0	0	0	24	1	0.539651	1	992
48	0	0	1	2	1	3	5	2	1	1	0	2	1	0	1	1	24	1	0.430505	1	2206
70	0	1	1	1	1	2	5	1	1	0	0	1	1	1	1	1	17	1	0.513386	1	1761
52	0	0	3	3	1	2	2	2	0	1	0	2	0	0	0	0	21	1	0.405325	1	279
55	1	0	2	3	1	2	5	4	1	1	0	2	0	0	1	1	9	1	0.278032	1	971
63	0	0	1	3	1	2	2	1	0	1	0	2	0	0	0	0	30	0	0.175797	1	1518
55	0	0	1	1	2	4	5	1	0	0	0	2	1	0	0	0	95	1	0.101753	1	2067
78	0	1	1	1	2	3	3	5	1	0	0	2	1	0	1	1	11	1	0.0132439	1	2403
32	1	0	1	3	1	2	1	2	1	1	0	2	1	0	1	1	48	1	0.955138	1	936
47	0	0	1	1	1	2	5	2	1	1	0	2	1	0	1	1	16	1	0.333823	1	656
45	1	0	1	2	1	2	5	2	1	0	0	2	1	0	1	1	23	1	0.323736	1	2023
61	0	0	1	1	1	2	4	2	0	0	0	2	1	0	1	1	22	1	0.0267614	1	1934
67	1	0	1	3	1	2	3	1	0	2	0	2	0	0	0	0	57	1	0.502774	1	1282
51	0	1	2	3	1	2	3	2	1	0	0	2	0	0	1	1	14	1	0.628587	1	2087
65	1	0	1	3	1	3	5	3	0	1	0	2	1	0	0	0	31	1	0.2737	1	101
71	0	1	2	1	1	3	1	2	0	2	0	2	1	1	1	1	2	1	0.709344	1	1354
64	1	0	1	1	1	1	5	1	1	0	0	2	1	1	0	0	60	1	0.487783	1	1673
70	0	0	1	2	1	3	5	2	1	0	0	2	1	0	1	1	4	1	0.445252	1	1312
79	1	0	1	2	3	3	5	2	1	1	0	2	1	0	0	0	103	1	0.671426	1	2215
58	0	0	1	3	1	2	5	3	0	0	0	2	1	1	0	0	52	1	0.231832	1	855
59	0	1	1	3	1	3	3	2	1	0	0	1	1	1	1	1	29	1	0.622782	1	2132
61	1	0	1	3	1	2	5	4	1	0	0	2	1	1	0	0	98	1	0.218652	1	774
51	1	1	1	2	1	2	3	1	0	0	0	2	1	0	0	0	32	1	0.136952	1	1035
58	0	0	3	3	1	3	4	2	1	0	0	1	0	1	0	0	60	1	0.372071	1	2453
53	0	1	1	3	1	2	3	2	1	1	0	2	1	1	1	1	1	1	0.548837	1	1252
73	0	0	1	2	1	2	5	1	0	0	0	2	1	0	1	1	6	1	0.312267	1	1916
76	0	0	1	1	1	2	2	1	0	1	0	2	1	1	0	0	115	1	0.170811	1	2175
32	0	1	1	3	2	3	1	1	0	0	0	2	1	0	1	1	8	1	0.92011	1	326
72	1	1	1	3	1	2	1	1	0	1	0	2	1	1	1	1	1	1	0.946208	1	602
71	1	0	1	2	1	2	1	1	0	1	0	2	1	0	1	1	65	0	0.315524	1	914
45	1	0	1	3	1	2	3	2	0	0	0	2	0	0	0	0	72	0	0.0609192	1	1959
81	0	0	3	1	1	2	1	2	1	0	0	2	1	0	1	1	18	1	0.812528	1	2084
38	0	0	1	1	2	2	5	1	0	0	0	2	1	0	0	0	111	0	0.0211518	1	1005
69	1	0	1	1	1	3	3	2	1	0	0	2	1	0	1	1	26	1	0.198477	1	1486
47	1	0	1	3	1	2	3	2	0	0	0	2	1	1	1	1	0	1	0.264206	1	264
69	0	0	1	3	1	3	3	2	1	0	0	2	1	0	1	1	23	1	0.63174	1	1836
55	0	0	1	3	1	2	1	1	0	1	0	2	1	0	0	0	46	0	0.730697	1	2235
46	0	1	1	2	1	3	1	4	0	1	0	2	1	0	1	1	29	1	0.232532	1	965
78	0	0	1	3	1	2	3	2	1	2	0	1	1	1	1	1	2	1	0.550221	1	1688
72	0	0	1	2	1	2	5	2	1	1	0	2	1	0	1	1	13	1	0.376722	1	1795
69	0	1	1	1	1	2	3	2	0	0	0	2	1	1	1	1	24	1	0.0746014	1	243
79	0	0	1	3	1	2	3	2	0	2	0	2	1	0	0	0	70	1	0.330958	1	1134
47	0	1	1	2	1	2	3	2	1	1	0	2	1	0	1	1	22	1	0.197291	1	1998
56	1	0	1	1	1	3	5	2	1	1	0	2	1	0	0	0	34	1	0.368884	1	762
60	0	1	2	1	1	1	3	1	0	0	0	2	1	1	1	1	64	1	0.158975	1	1593
50	0	0	1	3	1	3	5	5	0	1	0	2	0	0	1	1	35	1	0.153153	1	1925
53	0	1	1	2	1	2	5	3	1	0	0	2	1	1	1	1	4	1	0.138964	1	611
64	0	0	1	2	1	2	1	1	0	1	0	2	1	1	1	1	10	1	0.783498	1	1872
40	0	1	2	3	1	2	5	1	1	1	0	2	0	0	1	1	33	1	0.889277	1	1618
57	0	0	1	3	1	2	3	1	0	1	0	2	1	0	0	0	16	0	0.112602	1	2111
59	0	1	1	2	1	2	3	1	0	1	0	2	1	0	1	1	13	1	0.159841	1	745
60	0	1	1	3	1	2	3	2	1	2	0	2	1	0	1	1	28	1	0.571656	1	2040
61	0	0	1	1	1	3	5	4	1	0	0	2	1	0	1	1	8	0	0.0107636	1	1956
39	1	1	1	3	1	3	3	5	1	1	0	2	0	1	0	0	10	1	0.139042	1	293
75	1	1	1	1	1	3	2	1	0	1	0	2	1	1	1	1	17	1	0.199297	1	1886
45	1	1	1	3	1	1	5	1	1	0	0	2	1	1	1	1	31	1	0.850403	1	192
27	1	1	2	3	1	2	3	1	0	0	0	2	0	0	0	0	95	1	0.503095	1	2288
72	1	1	1	1	1	3	3	4	1	0	0	2	1	0	1	1	25	1	0.0296388	1	923
72	0	0	1	3	1	1	3	2	0	1	0	2	0	0	1	1	9	1	0.407925	1	2493
51	1	0	1	2	1	2	4	2	1	1	0	2	0	0	1	1	31	1	0.0783403	1	1895
57	1	0	3	3	1	2	5	2	1	0	0	2	1	0	1	1	23	1	0.699227	1	1939
59	0	1	1	1	1	2	3	2	0	1	0	2	0	1	1	1	3	1	0.0885905	1	348
57	0	0	1	3	1	2	5	2	1	2	0	2	0	0	1	1	75	1	0.790264	1	1645
70	1	0	1	3	1	2	3	2	0	2	0	2	0	0	1	1	17	1	0.337675	1	2103
63	1	0	3	2	1	3	1	1	1	0	0	2	1	0	0	0	3	1	0.913665	1	933
65	0	1	2	1	1	2	5	1	1	0	0	2	1	0	1	1	13	1	0.540223	1	1974
60	0	0	1	3	1	2	3	1	0	2	0	2	0	0	0	0	49	1	0.537845	1	2468
61	0	0	1	3	1	2	3	2	0	1	0	2	0	0	1	1	32	1	0.368526	1	1042
65	1	1	1	3	1	1	5	1	0	1	0	2	0	0	0	0	36	0	0.290043	1	1603
57	1	0	3	2	1	2	5	5	1	0	0	2	1	0	1	1	15	1	0.0415757	1	786
60	1	1	1	3	1	2	3	1	1	1	0	2	0	0	0	0	89	1	0.738126	1	1039
31	1	0	1	2	1	2	5	2	1	2	0	2	1	0	1	1	22	1	0.315446	1	45
75	1	1	2	1	1	3	3	2	1	0	0	2	1	0	1	1	3	1	0.219381	1	261
56	0	1	3	3	1	3	3	2	0	1	0	2	0	0	0	0	27	1	0.423226	1	1460
73	0	0	1	1	1	3	3	1	0	0	0	2	1	0	1	1	27	1	0.180333	1	1316
30	1	0	3	3	1	3	3	1	0	1	0	2	0	0	1	1	27	1	0.522598	1	2513
47	0	1	3	2	1	2	3	2	1	0	0	2	1	0	1	1	30	1	0.180606	1	2021
59	1	0	1	1	1	2	1	1	0	0	0	2	1	0	1	1	15	1	0.744049	1	1547
55	0	0	1	3	1	2	3	2	1	0	0	2	1	0	1	1	28	0	0.144168	1	395
34	1	0	1	3	1	2	3	2	0	1	0	2	0	0	0	0	5	1	0.316108	1	2420
80	0	1	1	3	1	3	3	2	0	1	0	2	1	1	1	1	41	1	0.395762	1	924
53	0	1	2	2	1	2	5	2	1	0	0	2	1	0	1	1	13	1	0.390548	1	334
35	0	0	1	3	1	2	3	2	0	1	0	2	0	0	0	0	56	1	0.352206	1	1250
72	0	0	1	3	1	1	1	2	1	0	0	2	1	0	1	1	25	1	0.969613	1	1766
74	0	0	3	3	1	2	3	2	0	0	0	2	1	1	1	1	0	1	0.289054	1	1290
55	0	1	1	3	1	2	3	1	0	0	0	2	1	0	0	0	106	0	0.11843	1	2355
74	1	1	1	3	2	3	3	2	1	0	0	2	1	0	1	1	13	1	0.405969	1	1731
53	0	1	1	2	1	2	3	1	1	1	0	2	1	1	1	1	7	1	0.316996	1	2523
41	1	1	1	3	1	2	3	1	0	1	0	2	0	0	1	1	110	1	0.500696	1	1451
56	0	0	1	1	3	3	5	2	1	0	0	1	1	1	1	1	1	1	0.649921	1	768
59	1	0	1	3	1	2	4	2	1	1	0	2	1	1	1	1	2	1	0.254508	1	673
67	1	0	1	3	1	3	1	1	0	1	0	2	0	0	0	0	63	1	0.966696	1	1758
76	1	1	1	2	2	2	4	1	1	2	0	1	1	1	0	0	16	1	0.0591714	1	337
72	1	1	1	2	1	2	5	1	1	1	0	2	1	0	1	1	20	1	0.523062	1	1977
51	0	0	3	1	1	3	5	1	1	0	0	2	1	0	1	1	17	1	0.548105	1	533
70	0	1	1	3	1	2	3	2	0	1	0	2	1	1	0	0	51	1	0.323124	1	123
62	0	0	3	3	1	2	3	2	0	1	0	2	0	0	0	0	8	1	0.344172	1	2279
50	0	1	1	3	1	2	3	2	0	3	0	2	1	0	1	1	41	1	0.327317	1	1100
69	0	1	1	3	1	2	3	4	0	0	0	2	1	0	1	1	31	1	0.0556189	1	28
29	0	1	1	3	1	2	1	2	0	1	0	2	0	0	1	1	56	0	0.625097	1	1812
65	0	0	3	3	1	2	3	1	0	0	0	2	1	0	1	1	22	1	0.460587	1	1656
47	0	1	2	2	1	1	3	2	1	0	0	2	1	0	0	0	15	1	0.228015	1	1078
43	0	1	1	3	1	2	3	2	1	0	0	2	0	0	1	1	43	1	0.612218	1	2455
55	1	1	3	3	1	2	3	2	1	1	0	2	1	1	1	1	29	1	0.483219	1	1639
66	1	1	1	3	1	2	3	2	0	2	0	2	0	0	1	1	17	1	0.349311	1	1153
59	0	1	1	3	1	2	3	2	0	5	0	2	0	0	0	0	21	1	0.381898	1	1468
75	1	1	1	3	1	3	3	3	1	0	0	2	1	0	1	1	13	1	0.3103	1	1345
70	0	0	1	3	1	2	3	2	0	1	0	2	0	0	1	1	36	1	0.374248	1	803
57	1	1	1	3	1	2	3	1	0	0	0	2	0	0	1	1	23	1	0.511587	1	1389
69	0	1	2	3	1	2	2	1	0	1	0	2	0	0	0	0	113	1	0.639931	1	1601
58	0	0	1	3	1	2	3	2	1	1	0	2	1	0	1	1	22	1	0.554945	1	2384
52	0	0	1	3	1	2	1	1	0	3	0	2	1	0	1	1	39	1	0.951827	1	1351
63	1	0	1	3	1	2	3	2	1	0	0	2	1	0	1	1	36	1	0.518655	1	734
59	0	1	1	3	1	2	3	2	0	1	0	2	1	0	1	1	37	1	0.332737	1	1441
55	0	1	1	2	1	3	5	1	0	1	0	2	1	0	1	1	72	1	0.380597	1	1774
29	0	1	3	1	1	3	5	1	1	2	0	2	1	0	1	1	17	1	0.548743	1	1515
68	0	0	1	3	1	2	1	2	1	2	0	2	0	0	1	1	37	1	0.971537	1	862
48	0	1	1	3	1	2	3	1	1	1	0	2	1	0	1	1	15	1	0.720888	1	1121
73	0	0	1	3	1	2	3	4	1	1	0	2	1	0	1	1	3	1	0.129895	1	1135
48	0	0	1	1	2	2	3	1	0	0	0	2	1	0	0	0	90	0	0.00899853	1	683
64	1	1	2	1	1	3	5	2	0	1	0	2	1	0	1	1	25	1	0.199932	1	1467
72	1	1	1	3	1	2	3	1	0	0	0	2	1	0	0	0	60	1	0.468262	1	125
54	0	1	1	3	3	2	5	2	1	2	0	2	0	0	1	1	8	1	0.920597	1	2311
60	0	1	3	3	2	3	3	1	0	1	0	2	0	0	0	0	14	1	0.391138	1	346
50	0	1	1	3	1	2	3	2	0	2	0	2	0	0	0	0	25	1	0.376129	1	2197
57	1	1	1	3	1	3	3	2	0	1	0	2	0	0	0	0	51	1	0.411559	1	1110
83	0	0	1	1	1	2	1	1	0	1	0	2	1	0	1	1	5	1	0.784506	1	2172
64	0	0	2	3	1	2	5	1	1	0	0	2	1	0	1	1	4	0	0.469617	1	1348
64	1	1	1	2	1	1	4	1	1	0	0	2	1	0	0	0	71	1	0.147723	1	733
61	1	0	1	1	1	3	5	2	1	0	0	2	1	0	1	1	9	1	0.37206	1	1579
54	1	0	1	3	1	2	1	2	0	0	0	2	0	0	1	1	56	1	0.912997	1	1473
54	1	0	1	3	1	2	3	2	0	1	0	2	0	0	1	1	23	1	0.328	1	2126
79	1	1	2	3	1	2	4	1	1	0	0	1	1	1	0	0	13	1	0.445941	1	578
86	1	1	1	3	1	2	1	1	0	0	0	2	0	0	1	1	6	1	0.960584	1	1076
51	1	0	1	2	1	2	4	2	0	0	0	2	0	0	1	1	15	1	0.0308634	1	1588
69	1	1	1	3	1	2	3	2	0	2	0	2	1	0	0	0	4	1	0.304019	1	24
48	0	1	3	3	1	2	4	2	1	1	0	2	0	0	0	0	9	1	0.331022	1	308
65	1	0	1	3	1	3	3	1	1	0	0	2	0	0	1	1	24	1	0.781841	1	2413
29	1	1	2	2	1	2	2	1	1	2	0	2	1	0	1	1	14	1	0.358325	1	1565
72	0	1	1	2	1	2	5	4	1	0	0	1	1	1	1	1	7	1	0.0642856	1	1288
58	0	0	1	3	1	2	3	1	0	0	0	2	0	0	0	0	95	1	0.53649	1	693
56	1	0	1	3	1	2	3	2	1	0	0	2	0	0	0	0	51	1	0.567074	1	1760
51	0	1	1	3	1	2	5	1	0	0	0	2	1	0	1	1	40	1	0.704653	1	648
69	0	0	1	2	1	2	5	1	0	0	0	2	1	0	1	1	12	1	0.309932	1	585
60	1	0	1	1	1	2	5	2	0	0	0	2	1	0	1	1	19	1	0.14223	1	5
64	0	0	1	3	1	2	5	2	0	0	0	2	1	0	1	1	97	1	0.537312	1	1382
65	1	0	1	3	1	2	3	1	0	0	0	2	0	0	0	0	4	1	0.501413	1	865
90	0	1	1	1	3	4	3	2	0	0	0	2	1	0	1	1	25	1	0.154361	1	1314
65	1	0	1	3	1	3	3	4	0	1	0	2	0	0	1	1	19	1	0.0716485	1	744
85	1	1	1	2	1	2	3	2	0	1	0	2	1	0	0	0	25	1	0.0800861	1	1264
86	0	0	1	2	1	2	1	1	1	0	0	1	1	1	1	1	0	1	0.911154	1	904
84	0	0	1	1	1	2	5	2	1	2	0	1	1	1	1	1	9	1	0.339898	1	184
59	1	1	2	3	1	2	5	2	1	2	0	2	1	1	1	1	10	1	0.730004	1	2291
67	1	1	2	3	1	2	5	2	1	0	0	2	1	0	1	1	22	1	0.748383	1	17
72	0	0	1	3	1	1	3	2	1	0	0	2	1	0	1	1	4	1	0.597446	1	397
79	0	0	1	3	1	2	3	2	0	6	0	2	0	0	1	1	13	1	0.380006	1	662
38	1	0	1	2	1	3	1	1	1	0	0	2	1	0	1	1	21	1	0.916833	1	1800
37	0	0	1	3	1	3	2	2	0	1	0	2	1	0	1	1	22	1	0.440159	1	537
66	0	1	1	3	1	2	3	1	1	0	0	2	1	0	0	0	6	1	0.730644	1	1094
43	1	1	2	3	1	4	4	2	1	1	0	2	1	0	1	1	38	1	0.211212	1	1503
84	1	1	1	3	1	2	3	1	0	0	0	2	1	0	1	1	4	1	0.476407	1	1130
51	1	1	3	2	1	2	5	2	0	0	0	2	1	0	1	1	30	1	0.14824	1	572
71	0	0	1	3	1	2	3	1	1	0	0	1	1	1	1	1	21	1	0.705876	1	895
69	1	1	1	3	1	2	3	1	0	0	0	2	0	0	1	1	37	1	0.51975	1	75
65	1	0	1	1	3	3	3	1	1	0	0	2	1	0	0	0	11	1	0.588034	1	1205
60	0	1	2	2	1	2	3	1	0	0	0	2	1	0	1	1	11	1	0.166732	1	496
70	1	1	1	3	1	3	3	1	1	0	0	2	0	0	0	0	49	1	0.794545	1	182
69	1	0	1	2	1	3	3	2	0	0	0	2	1	0	0	0	96	1	0.0946453	1	1733
54	0	1	1	1	1	2	3	2	1	1	0	2	1	0	1	1	2	1	0.181886	1	1646
62	1	1	1	3	1	2	3	5	1	1	0	2	1	1	1	1	3	1	0.0941469	1	1429
45	0	1	1	3	1	2	3	5	0	1	0	2	1	0	0	0	78	1	0.0448378	1	128
77	0	0	1	3	1	2	5	2	0	2	0	2	0	0	1	1	26	1	0.598511	1	269
47	0	1	1	3	1	2	3	2	1	1	0	2	0	0	1	1	59	1	0.614801	1	1079
69	0	1	2	2	1	2	3	2	0	0	0	2	1	0	1	1	2	1	0.0930126	1	1987
86	1	1	1	3	1	3	5	4	1	1	0	1	1	1	1	1	3	1	0.298615	1	1204
49	1	1	3	3	1	3	3	1	1	0	0	2	0	0	1	1	16	1	0.7661	1	2269
63	0	0	1	3	1	2	3	4	1	0	0	2	0	0	1	1	17	1	0.152544	1	606
82	0	0	1	3	1	2	3	2	0	1	0	2	1	1	1	1	35	1	0.316639	1	2427
63	0	1	1	3	2	3	5	2	1	0	0	1	1	1	1	1	3	1	0.63869	1	23
89	0	0	1	2	1	2	3	1	1	0	0	1	1	1	1	1	5	1	0.324743	1	2196
66	1	1	1	1	1	2	1	1	0	0	0	2	1	0	0	0	40	1	0.75927	1	1056
61	1	1	2	1	1	2	3	1	0	0	0	2	1	0	1	1	46	1	0.131787	1	2187
39	0	1	3	3	1	2	5	2	0	1	0	2	0	0	1	1	8	1	0.562013	1	1444
51	0	0	1	3	2	3	3	2	0	1	0	2	0	0	1	1	17	1	0.247211	1	2267
49	0	0	2	3	1	2	3	2	1	0	0	2	1	1	1	1	45	1	0.542475	1	1034
65	0	0	2	3	1	2	3	2	1	1	0	2	0	0	1	1	11	1	0.622881	1	1244
62	0	1	2	3	2	2	3	2	0	1	0	2	0	0	0	0	110	1	0.220557	1	1587
60	1	1	1	3	1	2	5	1	0	1	0	2	1	0	1	1	7	1	0.675777	1	2277
81	0	0	3	1	1	2	3	2	0	2	0	2	1	1	1	1	37	1	0.0655704	1	373
75	1	0	1	2	1	2	3	4	1	1	0	2	1	0	1	1	29	1	0.0238323	1	1149
62	1	0	1	3	1	2	3	2	0	2	0	2	0	0	0	0	33	1	0.33282	1	189
69	0	1	2	2	1	2	1	1	0	3	0	2	1	0	1	1	65	0	0.375191	1	2285
71	0	0	1	3	1	2	3	2	0	0	0	2	0	0	1	1	34	1	0.374886	1	907
53	0	0	1	3	1	2	3	2	0	1	0	2	0	0	1	1	29	1	0.36347	1	1077
38	0	1	1	3	1	2	3	2	0	1	0	2	1	0	1	1	41	0	0.0602778	1	1320
53	0	1	1	2	1	2	5	1	0	0	0	2	1	0	1	1	48	1	0.313993	1	1817
44	0	1	1	3	1	2	3	3	1	1	0	2	0	0	0	0	36	1	0.310403	1	448
70	0	1	3	3	1	4	3	2	0	3	0	2	0	0	0	0	74	1	0.28017	1	1304
63	0	0	1	1	2	2	5	1	1	2	0	2	1	0	1	1	12	1	0.311901	1	1396
85	0	1	1	1	1	2	3	2	1	0	0	1	1	1	1	1	25	1	0.183507	1	874
49	0	0	2	3	1	2	3	1	1	0	0	2	1	1	1	1	24	1	0.703339	1	2082
56	0	1	3	3	1	3	3	2	0	2	0	2	1	0	1	1	6	1	0.371946	1	1007
89	1	1	1	2	1	2	3	1	0	0	0	2	1	1	1	1	15	1	0.140527	1	1223
30	0	1	2	3	1	2	5	2	0	1	0	2	0	0	0	0	33	0	0.166295	1	2013
60	0	0	1	1	1	2	3	1	1	0	0	2	1	0	0	0	5	1	0.298001	1	1448
47	0	0	1	3	1	2	3	1	1	0	0	2	1	0	1	1	73	1	0.707578	1	2085
56	1	1	2	3	1	3	3	5	1	0	0	2	1	0	1	1	25	1	0.133541	1	1911
57	1	0	3	3	1	2	3	2	1	0	0	2	1	0	0	0	99	1	0.487348	1	1516
61	1	0	1	3	1	3	3	4	0	0	0	2	1	0	0	0	43	1	0.0580381	1	915
76	1	0	1	1	1	2	5	2	0	2	0	2	1	1	1	1	42	1	0.138609	1	2391
83	0	1	3	2	1	2	3	1	1	0	0	1	1	1	1	1	17	1	0.311131	1	94
62	0	0	1	3	1	2	3	1	0	4	0	2	0	0	0	0	11	1	0.539198	1	2541
58	0	1	1	3	1	1	3	2	1	0	0	2	1	0	1	1	24	1	0.603292	1	718
52	0	1	1	3	1	1	3	2	0	1	0	2	1	0	1	1	33	1	0.359195	1	2381
62	0	0	1	3	1	2	3	2	0	0	0	2	1	0	0	0	39	1	0.320787	1	1912
67	0	1	2	3	1	3	3	2	0	3	0	2	1	1	1	1	46	1	0.398711	1	695
58	0	0	1	3	1	2	3	2	1	1	0	2	1	0	1	1	22	1	0.554945	1	2211
61	0	1	2	2	1	2	3	2	0	1	0	2	1	1	1	1	16	1	0.0852738	1	1831
66	1	1	1	3	1	2	3	2	0	3	0	2	0	1	1	1	25	1	0.332778	1	1019
81	0	1	1	1	1	1	3	2	1	0	0	1	1	1	1	1	3	1	0.203004	1	2507
54	0	1	2	3	2	2	3	1	0	1	0	2	1	0	1	1	27	1	0.308828	1	155
71	0	1	1	2	1	2	5	3	1	2	0	2	1	0	1	1	73	1	0.154293	1	138
45	1	1	1	1	2	1	1	1	0	1	0	2	1	1	0	0	15	1	0.578625	1	68
76	1	0	1	1	2	1	5	1	1	1	0	2	1	0	0	0	42	1	0.31444	1	1875
86	1	0	1	1	1	3	5	2	1	0	0	1	1	1	1	1	2	1	0.370778	1	76
59	0	0	1	3	1	3	4	1	1	0	0	2	1	0	1	1	11	1	0.535066	1	1160
46	1	1	1	2	1	2	5	4	0	0	0	2	1	0	1	1	42	1	0.0215295	1	1920
67	0	1	2	1	1	3	3	1	0	1	0	2	1	0	1	1	4	1	0.194628	1	1367
38	0	1	1	3	1	2	3	2	0	2	0	2	0	0	0	0	5	1	0.368492	1	2005
67	0	1	1	3	1	2	1	1	1	0	0	2	1	0	1	1	18	1	0.983187	1	1782
62	0	1	2	2	1	2	3	1	1	0	0	2	1	0	1	1	16	1	0.349373	1	2027
83	1	0	1	2	1	2	5	1	1	0	0	2	1	1	1	1	8	0	0.118429	1	498
55	0	0	1	2	1	2	3	2	0	1	0	2	1	0	0	0	34	1	0.0812306	1	100
65	0	0	2	2	3	3	3	2	0	0	0	2	1	0	1	1	3	1	0.2705	1	367
60	0	1	1	1	1	2	5	2	1	0	0	2	1	1	1	1	11	1	0.339255	1	1701
45	1	0	3	1	1	1	1	1	0	0	0	2	1	0	0	0	7	0	0.281406	1	1748
87	0	0	1	1	3	4	5	2	0	0	0	1	1	1	1	1	3	1	0.278723	1	1166
63	1	0	1	1	2	1	5	1	0	3	0	2	1	0	0	0	90	1	0.142269	1	1360
68	1	0	1	3	1	2	5	1	0	0	0	2	1	1	1	1	15	1	0.650253	1	600
55	0	1	1	3	1	2	1	2	0	1	0	2	0	0	0	0	98	1	0.929278	1	649
55	0	1	1	2	1	2	4	1	1	0	0	2	1	0	1	1	6	1	0.147608	1	503
59	1	0	1	3	1	2	3	1	0	1	0	2	0	0	1	1	40	1	0.497328	1	1803
51	0	0	1	3	1	2	3	1	0	1	0	2	0	0	0	0	7	1	0.531746	1	441
55	0	0	1	3	1	2	5	1	0	0	0	2	1	0	1	1	9	1	0.693802	1	2274
56	0	0	1	3	1	2	1	1	0	0	0	2	1	0	1	1	33	1	0.952324	1	881
47	0	1	1	3	1	2	3	1	0	0	0	2	1	0	0	0	12	1	0.491107	1	1847
72	0	1	2	1	2	2	1	1	0	1	0	2	1	0	1	1	11	1	0.630779	1	2104
48	1	0	1	3	1	2	2	1	0	2	0	2	1	1	0	0	14	1	0.490029	1	1339
80	1	1	1	1	1	3	3	2	1	0	0	2	0	0	1	1	9	1	0.251796	1	488
49	0	0	2	3	1	2	1	5	1	0	0	2	1	0	1	1	26	1	0.728505	1	555
75	1	0	1	3	1	1	3	2	0	0	0	2	1	0	1	1	44	1	0.323365	1	1279
23	1	0	1	1	1	1	1	2	1	0	0	2	1	1	0	0	4	1	0.789235	1	569
89	0	0	1	1	1	3	5	1	1	0	0	1	1	1	1	1	1	1	0.582213	1	2315
41	1	1	2	2	1	3	3	2	1	0	0	2	1	0	1	1	13	1	0.224	1	490
71	0	0	1	3	2	4	4	1	1	0	0	1	1	1	1	1	8	1	0.196325	1	2041
72	1	0	1	3	1	3	3	2	1	5	0	2	0	0	1	1	21	1	0.646241	1	1213
55	0	1	1	2	1	3	5	2	0	0	0	2	1	0	0	0	106	1	0.235061	1	805
70	1	1	2	3	1	2	5	1	1	2	0	2	1	0	0	0	44	1	0.857064	1	900
60	0	0	3	3	1	2	1	1	1	0	0	2	1	0	1	1	5	1	0.979731	1	153
60	0	0	1	3	1	3	3	1	0	2	0	2	0	0	0	0	51	1	0.608432	1	1449
23	0	1	1	3	2	3	3	1	0	1	0	2	1	0	1	1	27	1	0.343282	1	580
50	0	1	2	3	1	3	2	2	0	0	0	2	1	0	1	1	25	1	0.476295	1	1763
57	0	0	1	1	1	2	5	1	1	1	0	2	1	0	1	1	51	1	0.507307	1	1176
48	0	0	1	3	1	1	3	2	1	1	0	2	0	0	0	0	6	0	0.190034	1	64
59	1	1	2	2	1	3	1	1	1	0	0	2	1	0	1	1	26	0	0.639662	1	1829
49	1	1	2	1	1	2	3	1	1	2	0	2	1	0	1	1	6	1	0.281667	1	385
77	1	0	1	1	1	3	5	5	1	1	0	1	1	1	1	1	2	1	0.0532387	1	259
33	1	1	3	3	1	2	5	2	1	1	0	2	0	0	1	1	19	1	0.74175	1	536
74	0	0	1	1	1	2	5	2	1	0	0	1	1	1	1	1	3	1	0.333814	1	1474
47	0	0	1	3	1	2	1	1	0	0	0	2	0	0	0	0	57	0	0.766867	1	1737
59	1	1	2	2	1	2	3	1	1	4	0	2	1	0	1	1	34	0	0.0582389	1	1026
69	1	1	1	3	1	2	5	1	0	1	0	2	1	0	0	0	48	1	0.681124	1	1384
72	0	0	1	3	1	2	3	4	0	1	0	2	1	0	1	1	22	1	0.0528335	1	1730
69	1	1	2	1	1	1	5	2	1	0	0	2	1	0	1	1	2	1	0.367164	1	2218
59	0	1	1	1	1	2	5	5	0	0	0	2	1	0	0	0	35	1	0.0197945	1	719
57	1	0	1	1	1	2	3	1	0	0	0	2	1	1	1	1	21	1	0.111062	1	204
44	1	0	2	3	1	2	3	2	1	0	0	2	0	0	1	1	59	1	0.570763	1	2065
52	1	0	1	2	1	2	3	2	1	0	0	2	1	1	1	1	1	1	0.156381	1	358
69	1	0	1	3	1	2	1	2	0	0	0	2	1	0	0	0	102	1	0.898193	1	18
70	0	1	2	3	1	2	3	1	0	0	0	2	1	0	1	1	34	1	0.518689	1	1738
62	0	0	2	2	1	2	3	1	0	0	0	2	1	0	1	1	74	1	0.158956	1	369
49	0	0	1	3	1	2	1	5	0	1	0	2	0	0	1	1	28	1	0.542879	1	2225
59	0	1	1	3	1	2	5	1	1	0	0	2	1	1	1	1	0	1	0.858087	1	205
55	1	1	1	1	2	2	5	2	1	0	0	2	1	0	1	1	14	1	0.167547	1	1184
74	1	0	1	2	1	2	5	2	1	0	0	2	1	0	0	0	21	1	0.341263	1	325
63	0	0	1	3	1	2	3	2	0	0	0	2	1	0	1	1	29	1	0.321381	1	357
56	0	0	1	3	1	2	5	2	0	3	0	2	0	0	0	0	25	1	0.584694	1	1996
53	0	1	1	3	1	2	1	1	0	4	0	2	1	0	0	0	56	0	0.741774	1	880
77	1	0	1	1	1	2	5	4	1	1	0	1	1	1	1	1	15	1	0.047162	1	2352
71	0	0	2	3	1	2	3	1	0	1	0	2	0	0	1	1	16	1	0.557088	1	987
49	1	1	1	2	1	2	5	1	0	0	0	2	1	0	0	0	59	1	0.278473	1	1940
56	1	1	2	3	1	2	3	1	0	0	0	2	1	0	0	0	9	1	0.469295	1	650
68	0	1	3	2	1	2	5	1	0	0	0	2	1	1	1	1	40	1	0.284311	1	1794
49	0	1	1	1	2	2	5	2	1	0	0	2	1	0	1	1	20	1	0.188495	1	1174
76	1	0	1	2	1	3	5	4	1	0	0	1	1	1	1	1	1	1	0.0691287	1	1260
64	0	0	3	3	1	2	5	2	0	0	0	2	1	1	1	1	13	1	0.491756	1	2536
69	1	0	1	3	1	1	5	2	0	1	0	2	0	0	0	0	37	1	0.587558	1	1024
49	1	0	1	2	3	3	3	2	1	0	0	2	1	0	1	1	36	1	0.435044	1	2234
78	0	0	1	1	1	2	5	2	1	0	0	2	1	0	1	1	22	1	0.352855	1	859
53	1	1	1	3	1	3	3	1	0	1	0	2	1	0	1	1	18	1	0.527519	1	1458
60	1	0	1	3	3	3	5	2	0	0	0	2	1	0	1	1	1	1	0.792111	1	59
81	1	0	3	3	1	2	1	1	0	1	0	2	1	0	0	0	119	1	0.942351	1	2484
56	0	1	1	2	1	3	3	1	1	0	0	1	1	1	0	0	6	1	0.384526	1	63
63	0	0	1	1	1	3	5	2	1	0	0	2	1	0	1	1	6	1	0.411369	1	1180
51	1	0	1	3	1	2	3	2	0	2	0	2	0	0	0	0	5	1	0.326201	1	1582
70	0	0	3	2	1	2	2	2	1	0	0	1	1	1	1	1	31	1	0.214669	1	1610
57	0	0	1	3	1	1	3	1	0	0	0	2	1	0	1	1	44	1	0.516295	1	545
86	1	1	1	1	2	3	5	2	1	1	0	1	1	1	1	1	6	1	0.213626	1	278
88	1	0	1	3	1	2	5	1	0	1	0	2	1	1	1	1	20	1	0.662537	1	392
79	1	0	1	1	1	2	3	1	1	1	0	1	1	1	1	1	6	1	0.261478	1	1240
54	1	1	1	1	1	3	5	4	0	0	0	2	1	1	1	1	6	1	0.0241585	1	1298
56	1	1	1	3	2	3	5	1	0	1	0	2	1	0	1	1	61	1	0.543831	1	2337
61	0	0	1	3	2	1	1	3	0	0	0	2	1	0	1	1	28	1	0.588258	1	2328
63	1	0	1	2	1	2	3	1	0	2	0	2	1	0	1	1	23	1	0.133466	1	1992
54	1	1	1	1	1	2	3	2	0	1	0	2	1	1	0	0	2	1	0.0618875	1	1470
49	1	0	1	1	1	2	5	2	1	0	0	2	1	0	1	1	13	1	0.300455	1	858
52	1	0	3	3	1	2	3	1	0	1	0	2	0	0	1	1	14	1	0.465384	1	1278
70	1	1	1	2	1	2	3	1	1	0	0	2	1	0	0	0	74	1	0.308451	1	1239
66	0	0	1	2	1	2	3	2	1	1	0	2	1	0	1	1	17	1	0.195594	1	850
57	1	0	1	3	1	3	3	2	0	0	0	2	1	0	1	1	65	1	0.346525	1	471
78	1	0	1	3	1	3	5	5	1	0	0	2	1	0	1	1	3	1	0.263847	1	1041
65	0	1	1	3	1	2	2	1	0	1	0	2	1	0	1	1	2	1	0.574959	1	1325
80	1	1	1	3	1	2	1	1	0	0	0	2	1	1	1	1	4	1	0.947306	1	851
50	0	1	1	1	1	2	3	1	1	0	0	2	0	1	0	0	4	1	0.336079	1	1392
58	0	0	1	3	1	2	3	2	0	1	0	2	1	0	1	1	50	1	0.318418	1	2301
60	0	0	1	1	1	2	3	1	0	0	0	2	1	1	0	0	77	1	0.128741	1	276
45	0	1	1	1	1	2	5	2	1	0	0	2	0	0	1	1	45	1	0.396622	1	1702
58	0	0	3	1	3	3	3	2	1	0	0	1	1	1	1	1	17	1	0.40636	1	166
31	1	1	1	3	1	2	3	1	1	0	0	2	1	0	0	0	47	1	0.677638	1	1037
51	0	0	1	3	1	2	3	2	0	0	0	2	1	0	0	0	4	1	0.314295	1	2486
40	0	0	2	1	1	2	5	4	1	0	0	2	1	0	0	0	25	1	0.0559516	1	1993
65	0	0	1	2	1	2	3	5	0	0	0	2	1	0	0	0	67	1	0.00880687	1	1555
55	1	1	2	1	2	2	5	1	0	2	0	2	1	0	0	0	30	1	0.136559	1	2179
60	0	1	1	2	1	1	1	1	0	1	0	2	1	0	0	0	9	1	0.824535	1	1664
56	0	1	1	2	1	2	5	1	0	0	0	2	1	0	0	0	25	1	0.315755	1	2287
63	1	0	1	3	1	2	5	2	0	0	0	2	0	0	1	1	8	1	0.550206	1	20
52	0	0	1	2	1	2	3	2	0	1	0	2	1	0	1	1	45	1	0.080623	1	2305
76	1	1	1	1	2	1	5	1	1	0	0	2	1	1	1	1	1	0	0.0581885	1	1709
68	0	1	1	2	1	2	4	1	1	0	0	1	1	1	1	1	0	1	0.14287	1	667
57	0	0	2	1	1	2	2	2	0	1	0	2	1	0	1	1	48	0	0.0148197	1	1591
71	0	0	1	3	1	2	2	1	0	1	0	2	1	0	1	1	48	1	0.563643	1	287
65	0	1	3	3	1	2	3	2	0	3	0	2	1	1	1	1	36	0	0.0543928	1	751
45	0	1	1	3	1	2	3	5	0	3	0	2	1	0	1	1	30	1	0.0448378	1	2354
32	0	1	3	3	1	3	4	2	0	1	0	2	0	0	1	1	22	1	0.191576	1	2382
44	1	1	2	2	1	2	3	2	0	0	0	2	1	0	0	0	0	1	0.0755004	1	1509
62	1	1	1	3	1	2	3	2	0	1	0	2	0	0	1	1	53	1	0.346839	1	588
42	1	1	2	1	1	2	1	1	0	2	0	2	1	0	0	0	77	0	0.296806	1	1347
65	0	0	1	3	1	2	3	1	0	1	0	2	1	0	1	1	20	1	0.487741	1	1926
73	1	1	1	2	1	2	5	1	1	0	0	2	1	0	1	1	8	1	0.523742	1	172
59	0	0	2	1	1	2	3	1	0	0	0	2	1	0	1	1	38	1	0.142637	1	548
73	0	0	1	3	1	2	3	1	0	0	0	2	1	1	1	1	0	1	0.474812	1	2402
53	0	0	1	2	1	2	3	2	0	0	0	2	1	0	0	0	21	1	0.0808251	1	1292
30	0	0	3	3	1	2	2	1	1	0	0	2	1	0	1	1	31	1	0.734405	1	152
64	0	1	1	3	1	2	3	1	0	1	0	2	0	0	1	1	72	1	0.556028	1	1388
52	0	1	1	1	1	3	1	5	1	1	0	2	1	1	1	1	0	1	0.365768	1	481
57	0	0	1	3	1	2	3	1	1	2	0	2	1	0	0	0	18	1	0.713181	1	1699
93	1	1	1	2	1	1	5	2	1	0	0	1	1	1	0	0	22	1	0.382023	1	73
46	1	0	1	1	2	2	5	1	1	0	0	2	1	0	0	0	86	1	0.269496	1	2004
60	0	0	1	2	1	2	3	2	1	0	0	2	1	0	1	1	8	1	0.193036	1	1965
69	0	1	1	2	3	3	4	2	1	1	0	1	1	1	1	1	2	1	0.245423	1	147
57	0	0	1	2	1	2	3	1	0	1	0	2	1	0	1	1	51	1	0.150926	1	1269
43	1	1	1	3	1	2	3	2	0	1	0	2	1	0	1	1	30	1	0.289247	1	234
63	0	1	1	3	1	2	5	1	0	0	0	2	1	0	0	0	3	1	0.711409	1	1332
74	0	0	2	3	1	3	5	2	1	0	0	1	1	1	1	1	19	1	0.805603	1	1152
59	0	0	1	3	1	2	3	4	0	1	0	2	0	0	0	0	79	1	0.062538	1	1065
77	1	0	1	1	1	2	5	1	1	1	0	2	0	0	1	1	38	1	0.534545	1	1454
67	0	0	1	3	1	2	2	2	0	0	0	2	1	0	1	1	28	1	0.389867	1	1455
34	1	1	1	2	1	2	3	1	1	0	0	2	1	1	1	1	1	1	0.273092	1	2376
73	1	1	1	2	1	2	5	1	1	3	0	1	1	1	0	0	45	1	0.505365	1	1480
62	1	1	1	3	1	2	3	1	0	0	0	2	1	1	1	1	6	1	0.443262	1	1818
67	1	1	1	2	1	4	5	2	1	0	0	2	1	0	1	1	20	1	0.269456	1	1120
65	0	1	1	3	1	3	5	2	0	1	0	2	0	0	0	0	50	1	0.672197	1	160
55	1	0	1	1	1	2	4	2	1	0	0	2	1	0	1	1	13	1	0.0579802	1	96
79	1	0	1	3	1	1	2	2	0	2	0	2	0	0	0	0	11	1	0.444121	1	78
83	0	1	1	2	1	2	3	2	1	0	0	1	1	1	1	1	24	1	0.201195	1	2191
33	1	1	3	2	1	2	3	3	1	0	0	2	1	0	0	0	9	1	0.0489105	1	871
54	1	1	1	3	1	2	5	1	0	0	0	2	1	1	1	1	13	1	0.655774	1	1635
42	1	0	1	3	1	2	1	5	0	0	0	2	1	0	1	1	61	1	0.444951	1	1265
67	0	1	1	1	2	2	5	1	0	0	0	2	1	0	1	1	11	1	0.15452	1	560
44	0	0	1	2	1	2	1	1	0	0	0	2	1	0	0	0	21	0	0.334407	1	519
69	0	0	1	3	1	2	5	1	0	2	0	2	0	0	0	0	3	1	0.744676	1	1355
57	1	1	1	3	1	2	3	2	0	1	0	2	1	1	1	1	35	1	0.282015	1	1810
40	1	0	1	2	1	2	2	1	1	1	0	2	1	0	1	1	17	1	0.340088	1	2327
79	0	0	1	1	2	2	5	1	1	1	0	2	1	0	1	1	12	1	0.321329	1	1937
65	0	0	3	3	1	2	3	3	1	1	0	2	1	0	1	1	6	1	0.244751	1	368
86	1	1	1	3	1	2	3	1	0	3	0	2	1	1	0	0	3	1	0.459447	1	157
49	0	1	2	1	1	2	1	1	0	0	0	2	1	0	1	1	34	1	0.78747	1	1741
66	0	0	1	3	1	2	3	2	0	2	0	2	1	0	1	1	57	1	0.323165	1	1715
69	0	1	1	3	1	1	3	2	0	1	0	2	0	0	0	0	38	1	0.421108	1	213
57	0	0	1	3	1	2	1	1	0	1	0	2	0	0	1	1	39	0	0.771701	1	1961
52	1	1	1	2	1	2	3	5	1	0	0	2	0	0	1	1	32	1	0.0250902	1	1502
70	1	1	1	3	1	2	3	1	1	1	0	1	1	1	1	1	3	1	0.684726	1	1534
58	0	1	2	2	1	2	4	2	0	0	0	2	1	0	1	1	74	1	0.0331741	1	1549
72	0	0	1	1	1	2	3	1	0	0	0	2	1	0	1	1	50	1	0.141137	1	1675
69	0	1	1	3	1	2	1	1	0	0	0	2	1	0	1	1	7	1	0.956577	1	856
38	1	1	1	3	1	2	3	1	1	0	0	2	1	0	1	1	42	1	0.681788	1	2195
54	1	0	1	1	1	2	4	1	1	1	0	2	1	0	1	1	59	1	0.10932	1	1891
59	0	1	1	2	1	2	1	2	1	1	0	2	1	1	1	1	0	1	0.835323	1	1663
58	0	0	1	3	1	2	5	1	0	2	0	2	0	0	1	1	63	1	0.738938	1	2026
44	0	1	1	3	1	2	5	2	0	0	0	2	1	1	1	1	0	1	0.520982	1	2265
45	0	0	1	3	2	2	5	2	0	1	0	2	0	0	0	0	68	1	0.371753	1	720
71	0	0	1	3	1	1	2	1	0	2	0	2	1	0	0	0	61	1	0.596763	1	2290
75	0	0	1	3	1	2	2	2	1	2	0	2	0	0	1	1	15	1	0.683514	1	601
67	1	1	1	1	1	2	3	5	1	0	0	2	1	0	1	1	4	1	0.0188406	1	1918
54	0	1	1	3	1	3	1	2	0	0	0	2	0	0	1	1	11	1	0.945935	1	253
60	1	0	1	1	1	3	5	1	1	0	0	1	1	1	1	1	8	1	0.523295	1	1568
53	1	1	1	3	1	2	3	1	0	1	0	2	1	0	0	0	13	0	0.102251	1	1375
41	0	0	1	3	1	2	3	1	0	3	0	2	0	0	1	1	43	0	0.130826	1	1676
46	1	0	1	2	1	2	5	1	1	1	0	2	1	0	1	1	27	1	0.489754	1	132
42	0	1	1	3	1	2	3	1	0	1	0	2	0	0	0	0	41	1	0.541192	1	1340
67	1	1	1	2	1	2	3	1	1	0	0	1	1	1	1	1	20	1	0.291292	1	1212
62	0	0	3	3	1	2	3	1	0	1	0	2	0	0	0	0	6	1	0.512043	1	1780
84	0	0	1	2	1	2	4	2	1	0	0	1	1	1	1	1	0	1	0.0756122	1	484
68	0	0	1	2	1	2	3	1	0	0	0	2	1	0	1	1	34	1	0.154805	1	2038
48	0	1	3	3	1	2	3	1	0	0	0	2	1	1	1	1	25	1	0.446367	1	671
69	0	0	1	1	1	1	5	2	0	0	0	2	1	0	0	0	3	1	0.185925	1	2457
57	1	1	1	1	1	2	1	1	0	1	0	2	1	0	1	1	54	0	0.295374	1	2389
72	1	0	1	3	1	2	5	1	1	0	0	2	0	1	1	1	3	0	0.458471	1	231
79	1	0	1	3	1	2	3	1	0	0	0	2	0	0	1	1	36	1	0.510943	1	961
73	0	0	1	3	1	2	3	5	0	1	0	2	1	0	0	0	19	1	0.0454309	1	477
64	0	1	1	3	1	2	3	1	1	2	0	2	0	0	1	1	29	1	0.769728	1	1883
56	0	0	3	1	1	2	3	1	0	0	0	2	1	0	0	0	95	1	0.123642	1	1522
63	0	1	1	1	1	2	4	1	0	0	0	2	1	1	1	1	10	1	0.0518398	1	1881
72	0	1	1	3	1	2	3	1	0	1	0	2	0	0	0	0	17	1	0.5614	1	2400
62	0	1	1	3	1	2	3	2	0	1	0	2	1	0	1	1	4	1	0.334553	1	1293
56	1	0	1	3	1	1	3	2	1	0	0	2	1	0	1	1	4	1	0.54776	1	2500
55	0	0	1	3	1	2	3	5	0	1	0	2	1	0	0	0	73	1	0.0433517	1	329
61	1	0	1	3	1	2	5	1	1	1	0	2	0	0	1	1	27	1	0.866541	1	1575
82	0	0	1	1	1	2	5	2	0	1	0	2	1	1	0	0	6	1	0.160985	1	105
52	1	0	3	2	1	2	3	1	1	0	0	2	1	0	0	0	11	1	0.263507	1	1008
69	1	1	1	1	1	4	2	2	0	3	0	2	1	0	0	0	50	1	0.0630559	1	1324
49	1	1	1	3	1	2	2	1	0	0	0	2	0	0	1	1	41	1	0.577675	1	62
60	0	0	1	3	1	2	3	2	1	1	0	2	0	0	1	1	25	1	0.608366	1	72
77	1	0	1	1	1	3	5	2	1	0	0	1	1	1	1	1	1	1	0.365078	1	2035
59	1	0	1	1	1	2	3	2	1	1	0	2	1	0	0	0	110	1	0.152887	1	2492
35	0	0	1	1	1	2	5	2	1	0	0	2	1	0	1	1	20	1	0.326595	1	1416
49	1	0	3	1	1	3	3	2	1	0	0	2	1	0	1	1	100	1	0.173755	1	2121
71	0	0	1	3	1	2	1	1	0	0	0	2	1	0	1	1	15	1	0.954145	1	1409
86	0	1	1	3	1	2	5	2	1	1	0	1	1	1	1	1	13	1	0.764963	1	1513
87	1	0	3	1	1	2	3	4	1	0	0	2	1	0	1	1	13	1	0.0196812	1	1358
57	1	1	1	3	1	2	2	1	0	0	0	2	1	1	0	0	0	1	0.511777	1	2537
52	0	0	1	3	1	2	3	1	0	1	0	2	0	0	0	0	103	1	0.532425	1	2351
69	0	0	3	2	1	3	1	2	0	0	0	2	1	1	1	1	25	1	0.687181	1	1381
62	0	0	1	3	1	2	3	1	0	2	0	2	1	0	1	1	29	1	0.485699	1	2049
59	0	1	1	3	1	2	3	3	0	1	0	2	1	0	1	1	34	1	0.124179	1	589
58	1	0	1	3	1	2	3	2	0	1	0	2	0	0	0	0	68	1	0.330405	1	2309
59	1	0	1	1	1	2	5	1	1	1	0	2	0	0	1	1	24	1	0.522329	1	1669
77	0	1	1	3	1	3	2	1	0	0	0	2	0	0	1	1	3	1	0.698083	1	626
63	1	0	1	3	1	2	5	2	0	2	0	2	0	0	0	0	21	1	0.550206	1	1033
75	0	1	3	2	1	3	4	2	0	1	0	2	1	1	1	1	3	1	0.0367163	1	747
91	1	1	1	3	1	2	3	2	1	1	0	1	1	1	1	1	37	1	0.534901	1	2086
76	1	1	1	2	1	3	3	2	1	0	0	1	1	1	1	1	0	1	0.219517	1	1207
92	0	0	1	3	1	3	1	2	0	2	0	1	1	1	1	1	9	1	0.931825	1	997
55	0	1	1	3	1	2	1	1	0	0	0	2	1	0	1	1	26	1	0.954966	1	944
77	1	0	1	3	2	2	3	2	0	1	0	2	1	0	1	1	25	1	0.153715	1	1932
58	1	1	1	2	1	1	3	1	0	1	0	2	1	0	1	1	44	1	0.156337	1	2257
67	0	0	1	3	1	2	2	2	0	1	0	2	0	0	0	0	38	1	0.441879	1	780
66	1	1	1	3	1	2	3	2	0	1	0	2	0	0	0	0	0	1	0.349311	1	1525
48	1	0	3	1	2	1	5	1	1	3	0	2	1	0	0	0	78	1	0.275952	1	1519
55	1	1	1	2	1	2	1	1	0	0	0	2	1	0	0	0	9	1	0.775232	1	1098
71	0	0	3	1	1	3	3	1	1	1	0	2	1	0	1	1	15	1	0.343722	1	824
30	1	1	1	1	1	2	3	1	0	2	0	2	1	0	1	1	17	1	0.117388	1	1815
73	1	0	1	1	1	4	5	2	1	0	0	2	1	0	1	1	1	1	0.238139	1	480
63	1	1	2	3	1	4	3	2	1	0	0	2	1	0	1	1	2	1	0.450594	1	1054
60	1	1	1	3	1	2	5	2	1	2	0	2	0	0	1	1	41	0	0.319505	1	1682
68	0	1	1	3	1	1	5	1	1	1	0	2	0	0	0	0	7	0	0.563247	1	890
76	0	0	2	1	1	2	1	1	1	0	0	2	1	0	1	1	16	0	0.576618	1	1040
50	1	0	1	1	1	2	3	1	1	0	0	2	1	0	0	0	119	1	0.260436	1	2342
48	1	0	1	3	3	2	1	1	0	1	0	2	0	0	1	1	10	1	0.98365	1	335
49	1	1	1	2	1	2	3	1	1	0	0	2	1	0	0	0	5	1	0.296387	1	1464
84	0	1	1	3	1	2	3	1	0	0	0	2	1	1	1	1	11	1	0.497904	1	1740
34	1	0	1	3	1	2	5	1	1	0	0	2	1	0	0	0	51	0	0.398733	1	2152
60	0	0	1	3	1	2	3	2	1	1	0	2	1	0	1	1	98	0	0.145856	1	640
58	1	1	1	3	2	1	5	2	1	0	0	2	1	1	1	1	21	1	0.560554	1	119
33	0	0	1	3	1	2	3	2	0	1	0	2	0	0	0	0	13	1	0.350964	1	1499
40	0	0	1	3	1	2	3	2	0	1	0	2	0	0	0	0	61	0	0.0698279	1	1192
73	1	0	1	1	1	2	3	1	1	0	0	1	1	1	0	0	51	1	0.258335	1	778
59	1	1	1	3	1	3	5	2	1	0	0	1	1	1	1	1	19	1	0.774862	1	1440
54	0	0	1	2	3	3	1	2	1	0	0	2	1	0	1	1	7	0	0.728375	1	2388
70	0	1	1	3	1	2	1	1	0	0	0	2	1	0	1	1	42	1	0.95669	1	1231
69	0	0	3	3	1	3	3	2	0	3	0	2	0	0	1	1	36	1	0.416627	1	994
46	0	1	1	3	1	2	3	1	0	1	0	2	1	0	1	1	26	1	0.490427	1	476
89	0	0	1	1	2	2	5	2	1	0	0	1	1	1	1	1	1	1	0.18438	1	2110
58	1	1	1	3	1	1	3	5	1	0	0	2	1	0	1	1	17	0	0.0169749	1	1833
41	1	0	1	3	1	2	3	2	1	0	0	2	0	0	0	0	3	0	0.146224	1	1614
56	1	1	1	2	1	2	3	3	0	2	0	2	1	0	0	0	25	1	0.0223622	1	1069
60	0	0	1	3	1	3	5	1	1	2	0	2	0	0	1	1	26	1	0.910249	1	2207
74	0	1	1	1	1	2	5	2	1	1	0	1	1	1	1	1	20	1	0.347853	1	390
46	0	0	2	1	1	1	5	5	1	0	0	2	1	0	0	0	20	1	0.0554738	1	383
59	0	1	1	2	1	2	5	1	0	0	0	2	1	0	0	0	26	1	0.317523	1	2364
64	0	0	1	1	1	2	1	2	0	1	0	2	1	1	1	1	25	1	0.616297	1	2422
52	0	0	1	3	1	2	3	2	1	1	0	2	0	0	0	0	22	1	0.603163	1	809
77	0	0	1	1	1	2	5	2	1	1	0	1	1	1	1	1	0	1	0.335634	1	2160
89	1	1	1	1	1	2	5	2	0	1	0	2	1	1	1	1	8	1	0.150716	1	2333
60	0	0	2	2	1	2	3	1	0	0	0	2	1	1	1	1	8	1	0.148674	1	1471
71	0	0	1	2	1	2	3	2	1	0	0	1	1	1	1	1	8	1	0.186332	1	962
47	0	1	1	3	1	2	1	2	0	1	0	2	1	0	1	1	50	1	0.912098	1	2448
73	0	0	1	3	1	3	2	2	1	1	0	2	0	0	1	1	15	1	0.741462	1	2437
77	1	1	2	1	1	2	1	1	0	24	0	2	1	1	0	0	87	1	0.76002	1	644
71	0	0	1	1	1	2	5	1	0	0	0	2	1	1	1	1	21	1	0.27132	1	277
72	0	0	1	2	1	2	1	1	0	0	0	2	1	0	1	1	4	1	0.799237	1	236
67	0	0	1	3	1	2	3	1	0	2	0	2	0	0	0	0	12	1	0.54258	1	728
60	0	1	1	3	1	2	3	2	0	0	0	2	1	0	1	1	28	1	0.333342	1	2131
83	0	0	1	3	1	3	3	2	0	0	0	2	1	0	1	1	11	1	0.400374	1	1327
56	0	0	3	3	1	2	5	2	0	0	0	2	1	0	1	1	55	1	0.504702	1	2181
83	1	0	3	2	1	3	5	2	1	0	0	1	1	1	1	1	6	1	0.371308	1	21
63	0	0	2	2	1	2	3	1	1	1	0	2	1	1	0	0	2	1	0.319701	1	272
46	1	1	2	1	2	2	5	1	1	0	0	2	1	1	1	1	5	1	0.276771	1	2510
62	0	0	1	3	1	1	3	1	1	1	0	2	1	0	1	1	2	1	0.742794	1	2219
53	0	1	2	1	1	2	5	2	1	0	0	2	1	0	0	0	3	1	0.362534	1	208
52	0	0	1	3	1	2	5	2	0	1	0	2	0	0	0	0	94	1	0.582046	1	911
43	0	0	1	2	1	2	1	1	0	0	0	2	1	0	0	0	38	1	0.786264	1	664
82	1	1	2	1	1	2	5	1	0	0	0	2	1	1	1	1	2	1	0.26749	1	466
75	1	0	1	3	1	2	5	1	0	0	0	2	1	1	0	0	96	0	0.205155	1	4
72	0	1	1	3	1	2	3	1	0	2	0	2	1	0	0	0	106	1	0.508127	1	2361
77	0	0	2	2	1	2	5	4	1	0	0	2	1	0	1	1	0	1	0.0687821	1	689
59	1	0	1	1	1	2	3	2	0	0	0	2	1	0	0	0	106	1	0.063337	1	98
79	1	1	2	1	1	2	3	2	0	0	0	2	1	0	0	0	102	1	0.0738388	1	1523
78	0	1	1	1	1	2	3	2	0	1	0	2	1	1	1	1	0	1	0.0763113	1	294
68	0	1	1	1	1	3	4	2	1	0	0	1	1	1	1	1	2	1	0.0898959	1	1403
63	0	0	1	3	1	2	3	1	0	1	0	2	0	0	0	0	48	1	0.539875	1	826
71	1	1	1	3	1	2	4	5	1	3	0	2	0	0	1	1	22	1	0.0466861	1	1590
55	1	1	1	3	1	2	1	1	0	5	0	2	1	0	0	0	62	1	0.94758	1	1430
54	1	0	1	3	1	2	3	4	0	1	0	2	0	0	1	1	60	1	0.0531182	1	1143
46	1	1	1	1	1	2	3	2	0	2	0	2	1	0	0	0	42	1	0.0649632	1	2272
66	1	1	1	2	1	1	5	2	0	1	0	2	0	0	1	1	18	1	0.222992	1	1744
65	1	0	3	3	1	2	3	1	0	1	0	2	0	0	0	0	50	1	0.474202	1	2531
45	0	1	3	2	1	3	4	2	1	0	0	2	0	0	0	0	111	1	0.111135	1	811
52	1	0	3	1	1	2	3	1	1	0	0	2	1	1	1	1	44	1	0.227802	1	1529
62	0	1	1	3	1	2	3	2	1	0	0	2	1	0	1	1	20	1	0.57299	1	2363
54	0	0	2	3	3	3	5	5	0	0	0	2	0	0	0	0	43	1	0.358514	1	1222
79	0	1	2	1	1	3	3	2	0	0	0	2	1	1	1	1	0	1	0.103954	1	2143
60	1	0	1	3	1	2	5	1	0	2	0	2	0	0	1	1	34	0	0.24837	1	1604
62	0	0	1	3	1	2	3	2	0	2	0	2	0	0	0	0	6	1	0.36916	1	2303
59	0	0	1	3	1	2	3	2	0	2	0	2	0	0	1	1	27	1	0.367259	1	508
70	1	1	2	1	1	2	1	2	0	0	0	2	1	0	1	1	37	1	0.625828	1	342
55	1	0	1	1	1	2	5	1	1	0	0	2	1	0	1	1	27	1	0.46609	1	1735
54	1	0	1	3	1	1	3	2	0	1	0	2	0	0	1	1	25	0	0.0707776	1	1344
72	0	0	1	1	1	2	3	1	0	0	0	2	1	0	1	1	55	1	0.141137	1	290
87	1	0	1	2	1	2	5	1	1	0	0	1	1	1	1	1	1	1	0.499274	1	1968
52	1	1	1	3	1	2	5	2	0	0	0	2	1	0	0	0	4	1	0.504926	1	1145
53	0	0	1	3	1	2	3	2	1	0	0	2	0	0	0	0	37	1	0.603815	1	2060
54	0	1	1	2	1	2	5	1	0	1	0	2	1	0	0	0	0	1	0.31458	1	702
53	0	0	1	3	3	2	1	2	0	1	0	2	1	0	0	0	57	1	0.966528	1	2245
70	0	1	3	3	1	2	3	1	1	1	0	1	1	1	1	1	1	1	0.695567	1	1787
46	0	1	1	3	1	1	3	1	0	1	0	2	0	0	0	0	24	1	0.577391	1	2204
86	1	1	1	1	1	3	5	2	1	0	0	1	1	1	1	1	10	1	0.385472	1	1905
80	0	1	1	3	1	2	5	2	1	0	0	2	0	0	1	1	4	1	0.810253	1	529
66	1	0	1	3	1	2	4	2	1	0	0	2	1	0	1	1	8	1	0.272481	1	1820
64	0	0	1	1	1	2	3	1	0	0	0	2	1	0	0	0	104	1	0.138517	1	1131
58	1	1	1	2	1	2	3	2	1	0	0	2	0	0	0	0	52	1	0.211042	1	2044
69	0	0	1	2	1	2	1	2	0	1	0	2	1	0	1	1	3	1	0.663833	1	1469
65	0	1	1	2	1	2	3	2	1	0	0	2	1	0	1	1	34	1	0.20517	1	1995
45	1	1	1	3	1	2	3	2	1	1	0	2	1	0	1	1	45	1	0.522017	1	1585
30	0	1	2	3	1	2	3	1	0	1	0	2	0	0	1	1	35	1	0.544925	1	1411
84	0	0	1	2	1	3	5	2	1	0	0	1	1	1	1	1	24	1	0.436514	1	901
45	0	0	1	2	1	2	3	1	1	0	0	2	1	0	1	1	46	1	0.314683	1	1581
47	1	0	1	3	1	3	3	1	0	1	0	2	0	0	0	0	109	1	0.561114	1	1714
76	0	0	1	1	1	3	4	2	0	0	0	2	1	1	1	1	10	1	0.0343123	1	1496
58	1	1	2	3	1	2	4	2	0	2	0	2	0	0	0	0	14	0	0.0252188	1	1924
74	0	1	1	1	1	3	5	1	0	0	0	2	1	0	1	1	44	1	0.364789	1	1487
70	0	1	3	3	1	2	1	1	0	0	0	2	1	0	0	0	2	1	0.951945	1	889
54	1	1	1	3	1	3	3	2	1	1	0	2	0	0	1	1	4	0	0.2014	1	1434
73	1	1	1	3	1	2	3	1	1	0	0	2	1	0	1	1	6	1	0.702101	1	1241
72	0	1	1	3	3	3	5	2	0	2	0	1	1	1	1	1	2	1	0.820381	1	1116
62	0	1	1	2	1	2	1	2	0	1	0	2	1	0	1	1	95	0	0.219302	1	854
79	1	0	1	2	1	2	3	1	1	0	0	1	1	1	1	1	2	1	0.285176	1	2481
55	1	1	1	3	1	3	2	1	0	1	0	2	0	0	1	1	38	1	0.649908	1	2323
55	1	1	1	2	1	2	3	1	0	0	0	2	1	0	1	1	77	1	0.138245	1	1142
53	1	0	3	3	1	2	4	1	0	24	0	2	1	0	0	0	1	1	0.195416	1	139
40	0	1	1	3	1	3	5	1	1	3	0	2	0	0	0	0	10	1	0.910903	1	2385
54	1	1	1	3	1	4	3	2	0	0	0	2	0	0	1	1	12	1	0.261556	1	1609
48	0	1	3	2	1	2	1	1	0	2	0	2	1	1	0	0	77	1	0.76784	1	1139
56	1	0	1	3	1	2	3	2	0	1	0	2	1	0	1	1	12	1	0.28371	1	1768
41	0	0	1	3	1	2	3	2	0	1	0	2	0	0	1	1	66	0	0.070005	1	1984
46	0	0	1	3	2	2	1	2	0	0	0	2	1	0	0	0	13	1	0.808065	1	2392
66	1	1	1	3	1	2	3	1	1	0	0	2	0	0	0	0	42	1	0.741272	1	2445
34	1	1	1	3	1	2	2	1	0	0	0	2	0	0	1	1	22	1	0.567678	1	542
69	1	1	1	3	1	2	3	1	1	1	0	2	0	0	0	0	32	1	0.742836	1	770
50	1	1	1	2	1	2	3	1	0	0	0	2	1	0	0	0	13	1	0.136631	1	1798
68	0	1	2	1	1	2	5	2	1	1	0	1	1	1	1	1	2	1	0.355006	1	171
61	0	1	1	2	1	2	5	2	0	1	0	2	1	0	1	1	7	1	0.189591	1	701
55	0	0	1	3	1	2	3	1	0	0	0	2	1	0	0	0	107	1	0.480939	1	42
81	1	1	1	2	1	2	3	2	1	1	0	1	1	1	1	1	0	1	0.175965	1	423
72	1	0	1	3	1	3	3	2	0	1	0	2	0	0	1	1	5	0	0.0852735	1	413
77	0	0	1	2	1	2	3	1	0	0	0	2	1	0	0	0	20	1	0.15804	1	1652
43	1	0	1	2	1	2	1	1	0	3	0	2	1	0	0	0	15	0	0.299291	1	543
72	0	0	1	2	1	2	5	1	1	1	0	2	1	0	0	0	22	1	0.547222	1	2530
66	0	1	1	3	1	2	5	2	1	0	0	2	1	0	1	1	2	1	0.768381	1	97
49	1	0	1	3	1	3	3	2	0	0	0	2	1	0	1	1	41	1	0.341608	1	371
59	0	1	1	2	1	2	5	1	1	0	0	2	1	0	0	0	27	1	0.553925	1	622
54	0	1	1	1	1	2	3	1	1	1	0	2	1	1	1	1	2	1	0.292296	1	91
62	0	1	1	3	1	2	3	1	0	1	0	2	0	0	0	0	10	0	0.145047	1	1151
66	0	0	3	3	1	2	3	2	1	1	0	2	1	0	1	1	43	1	0.533332	1	1124
28	0	1	1	3	2	3	5	2	1	0	0	2	0	0	1	1	14	1	0.681846	1	224
82	0	1	2	2	1	2	3	1	0	0	0	2	1	1	1	1	3	1	0.164843	1	2349
65	0	0	1	1	1	2	3	1	0	0	0	2	1	1	1	1	59	1	0.130277	1	1970
69	1	1	1	3	1	2	3	2	1	0	0	2	1	0	1	1	20	1	0.538297	1	796
59	1	0	1	3	1	3	5	1	1	1	0	2	0	0	1	1	22	1	0.896072	1	647
30	0	1	3	3	1	3	5	1	1	0	0	2	1	0	1	1	9	1	0.878063	1	837
75	1	1	2	3	1	2	5	3	0	0	0	2	1	1	1	1	18	1	0.231278	1	929
55	0	1	1	3	1	2	4	2	0	0	0	2	0	0	1	1	12	1	0.174036	1	591
85	0	0	1	1	3	3	2	2	0	0	0	1	1	1	1	1	9	1	0.291188	1	1751
75	1	0	1	2	1	2	1	1	1	0	0	2	1	0	0	0	51	1	0.901303	1	1504
86	1	1	1	3	1	2	3	1	1	0	0	1	1	1	0	0	14	1	0.694056	1	2200
44	1	1	3	3	1	2	3	2	1	2	0	2	1	0	1	1	23	1	0.494118	1	2434
62	0	0	3	3	1	2	5	2	0	1	0	2	1	0	1	1	57	1	0.508786	1	1759
72	1	1	1	1	1	3	5	5	1	0	0	2	0	0	1	1	4	1	0.0730013	1	566
71	1	1	1	1	1	3	5	5	1	2	0	2	1	0	1	1	9	1	0.0596067	1	750
48	1	1	1	3	1	2	3	2	0	0	0	2	1	0	1	1	76	1	0.292055	1	2133
66	0	1	1	1	3	4	5	2	0	1	0	2	1	0	1	1	3	1	0.294853	1	197
53	1	0	1	1	1	2	5	2	1	0	0	2	1	0	1	1	28	1	0.30275	1	90
58	1	1	1	2	1	2	3	1	1	0	0	2	1	1	1	1	0	1	0.286258	1	467
72	1	1	1	1	1	2	3	2	0	0	0	2	1	0	0	0	61	1	0.0693993	1	351
47	0	0	1	3	1	3	3	1	0	1	0	2	0	0	1	1	44	1	0.599965	1	15
65	0	1	1	3	1	2	3	2	1	0	0	2	1	0	1	1	24	1	0.574988	1	350
50	0	1	1	2	1	2	5	2	1	6	0	2	1	1	0	0	1	1	0.360203	1	1126
68	0	0	1	1	2	2	3	1	0	1	0	2	1	0	0	0	34	1	0.0657681	1	1621
56	0	1	1	3	1	3	3	2	1	0	0	2	1	0	0	0	8	1	0.638019	1	2503
58	0	0	1	2	1	2	3	2	0	0	0	2	1	0	1	1	3	1	0.0818425	1	2294
55	0	0	1	3	1	3	3	2	0	0	0	2	1	0	0	0	56	1	0.382214	1	222
61	0	1	3	3	1	2	5	1	1	0	0	2	1	1	1	1	0	1	0.845012	1	2326
78	1	1	1	1	1	3	1	1	1	0	0	2	1	0	1	1	20	0	0.612669	1	1592
49	1	1	1	2	1	1	5	5	1	1	0	2	1	1	1	1	4	1	0.0508989	1	1428
76	1	0	1	3	1	2	5	5	1	1	0	2	1	0	1	1	47	1	0.210723	1	1032
64	0	0	1	1	1	4	5	5	1	1	0	2	1	0	1	1	16	1	0.0338083	1	228
61	1	1	1	3	1	2	3	2	0	2	0	2	0	0	0	0	3	1	0.346222	1	1493
81	1	1	2	1	1	4	3	2	0	0	0	1	1	1	1	1	3	1	0.0483175	1	590
39	1	1	1	3	1	2	3	5	1	1	0	2	0	0	1	1	13	1	0.115194	1	1864
61	1	0	3	1	1	2	3	1	1	0	0	2	1	0	1	1	5	1	0.245515	1	327
77	0	0	1	3	1	3	4	5	1	0	0	1	1	1	1	1	3	1	0.0520613	1	167
83	1	1	1	2	1	3	3	5	0	0	0	1	1	1	1	1	1	1	0.0103947	1	951
48	0	0	1	1	1	2	3	2	1	1	0	2	1	0	1	1	31	1	0.170448	1	799
65	0	0	1	3	1	2	3	2	0	1	0	2	0	0	0	0	49	1	0.371064	1	2464
66	0	0	1	3	1	2	5	5	1	4	0	2	1	0	1	1	34	1	0.233586	1	2329
59	0	0	3	2	1	2	5	3	0	0	0	2	1	0	1	1	19	1	0.0527924	1	1490
44	0	1	1	3	1	2	3	2	0	2	0	2	0	0	0	0	32	1	0.372303	1	549
90	0	0	1	2	1	2	5	1	0	0	0	2	1	1	1	1	1	1	0.306439	1	2322
50	0	0	1	3	1	2	3	1	1	1	0	2	0	0	0	0	77	0	0.291638	1	106
57	1	0	2	3	1	2	3	1	0	0	0	2	1	0	0	0	76	1	0.454441	1	239
84	1	1	1	2	1	3	3	2	0	2	0	1	1	1	1	1	16	1	0.0972273	1	2024
52	0	0	1	3	1	2	3	2	0	0	0	2	1	0	1	1	48	1	0.314882	1	1307
68	1	1	1	3	1	2	3	1	0	2	0	2	0	0	0	0	16	1	0.51907	1	1719
69	0	1	3	3	1	3	3	2	0	1	0	2	0	0	1	1	29	1	0.431891	1	1625
50	0	0	1	3	1	3	2	2	0	2	0	2	0	0	1	1	10	1	0.502305	1	1295
75	0	0	1	2	1	3	4	4	0	1	0	2	1	1	1	1	2	1	0.00456802	1	85
72	1	1	1	1	1	2	1	1	0	0	0	2	1	1	0	0	98	0	0.288609	1	1046
86	1	0	1	3	1	3	3	2	1	0	0	1	1	1	1	1	2	1	0.587291	1	1114
55	0	0	1	3	1	2	5	2	0	1	0	2	0	0	0	0	73	1	0.584032	1	387
60	0	1	1	1	2	2	5	1	1	1	0	2	1	0	0	0	34	1	0.323677	1	2162
48	0	0	3	3	1	2	3	1	0	1	0	2	0	0	1	1	14	1	0.502513	1	792
45	0	0	1	3	1	2	5	1	0	2	0	2	1	0	1	1	67	1	0.687986	1	1561
60	0	0	3	1	1	2	3	4	0	1	0	2	1	0	1	1	7	1	0.00813157	1	568
75	0	0	1	2	1	3	1	5	0	0	0	2	1	1	1	1	3	1	0.195821	1	1162
79	1	0	1	2	1	2	1	1	0	3	0	2	1	0	0	0	12	1	0.775732	1	1112
71	1	0	1	3	1	2	3	2	0	1	0	2	1	0	0	0	60	1	0.292085	1	2539
66	1	0	1	3	1	2	3	2	0	1	0	2	0	0	0	0	0	1	0.335243	1	38
67	1	0	1	1	3	3	3	2	1	0	0	2	0	0	0	0	52	0	0.108041	1	561
73	0	1	1	3	1	2	3	2	0	1	0	2	1	1	1	1	5	1	0.324914	1	743
53	1	0	2	1	1	2	3	1	0	1	0	2	1	0	1	1	30	1	0.122439	1	1234
86	0	0	1	1	1	2	5	1	1	0	0	2	1	0	1	1	6	1	0.527027	1	2276
75	0	1	1	2	1	2	3	2	0	0	0	2	1	0	1	1	14	1	0.0903986	1	1253
46	0	0	1	3	1	2	3	1	0	1	0	2	1	0	0	0	82	1	0.474823	1	382
64	0	0	1	1	1	2	1	1	0	1	0	2	1	0	0	0	4	1	0.775629	1	281
51	1	0	1	3	1	2	5	2	0	1	0	2	0	0	0	0	73	1	0.542105	1	35
41	0	0	1	1	2	1	5	1	0	0	0	2	1	0	0	0	83	1	0.154877	1	2280
78	1	1	1	2	1	2	3	2	0	0	0	2	1	0	1	1	36	1	0.0786928	1	1433
64	1	0	1	2	1	3	5	1	1	2	0	1	1	1	1	1	6	1	0.555647	1	812
81	0	1	1	3	1	3	3	2	0	0	0	2	1	0	1	1	27	1	0.414145	1	223
69	1	1	1	2	1	3	1	1	0	1	0	2	0	0	1	1	90	1	0.855649	1	162
63	0	0	1	3	1	2	3	1	0	0	0	2	0	0	0	0	79	1	0.539875	1	2344
31	1	0	1	3	1	2	3	2	1	3	0	2	0	0	0	0	119	1	0.550288	1	411
84	1	1	1	3	1	2	3	2	1	0	0	1	1	1	1	1	18	1	0.530155	1	697
62	1	0	2	3	1	2	1	1	0	0	0	2	1	1	0	0	30	1	0.94403	1	1061
56	0	0	3	2	1	2	5	2	0	0	0	2	1	0	0	0	110	0	0.0257983	1	454
51	0	1	1	1	1	4	3	5	1	0	0	2	1	0	1	1	27	1	0.0144885	1	2164
55	0	0	1	2	1	2	5	1	1	0	0	2	1	0	1	1	11	1	0.535728	1	2393
72	1	0	2	1	1	3	5	2	1	2	0	2	1	0	0	0	8	1	0.390382	1	2348
71	0	0	1	3	1	3	3	4	0	1	0	2	1	0	1	1	2	1	0.0691387	1	793
47	0	0	2	3	1	3	4	1	0	1	0	2	1	0	0	0	9	1	0.304453	1	998
67	1	0	1	2	1	2	3	1	0	0	0	2	1	0	1	1	27	1	0.134731	1	2358
42	0	0	1	2	1	2	5	2	0	0	0	2	1	0	1	1	35	1	0.172657	1	1785
65	0	0	1	3	1	2	3	2	0	1	0	2	1	0	1	1	16	1	0.32257	1	2185
63	0	0	2	3	2	3	3	2	0	1	0	2	0	0	0	0	9	1	0.262476	1	495
67	0	0	1	2	1	3	1	1	0	2	0	2	0	0	1	1	98	1	0.866609	1	267
65	1	1	1	3	2	2	3	2	0	0	0	2	1	0	0	0	94	1	0.157633	1	1973
50	0	1	3	3	1	2	5	5	0	3	0	2	0	0	0	0	31	1	0.1145	1	36
68	1	1	1	3	1	3	5	2	0	1	0	2	0	0	1	1	21	0	0.193579	1	2144
75	0	0	1	2	1	2	3	1	1	0	0	2	1	0	1	1	5	1	0.332564	1	2546
66	1	1	1	3	1	3	3	2	1	1	0	2	0	0	1	1	6	1	0.65672	1	2194
69	1	1	2	1	1	2	3	2	1	1	0	2	1	0	1	1	3	1	0.171551	1	2091
72	0	0	3	3	1	2	2	2	1	1	0	1	1	1	1	1	6	1	0.59024	1	1813
60	0	0	1	3	1	2	3	2	1	0	0	2	0	0	0	0	20	1	0.608366	1	1878
52	1	1	1	3	1	3	5	2	0	1	0	2	0	0	1	1	25	1	0.627872	1	2208
69	0	0	1	3	1	3	3	2	0	1	0	2	0	0	1	1	21	1	0.443319	1	1105
89	1	1	1	1	1	2	1	1	0	0	0	2	1	0	1	1	15	1	0.770533	1	991
47	1	0	1	3	1	2	4	2	1	1	0	2	0	0	0	0	25	0	0.0566213	1	1537
52	1	0	1	3	1	3	5	3	1	0	0	2	1	0	0	0	38	1	0.492597	1	1913
80	1	1	1	2	1	2	3	1	0	1	0	2	1	0	1	1	44	1	0.146558	1	1386
64	0	1	1	2	1	3	5	2	1	0	0	1	1	1	1	1	26	1	0.438489	1	777
35	0	1	3	3	1	2	3	2	1	1	0	2	0	0	0	0	52	1	0.580768	1	1353
57	0	1	2	2	1	3	3	1	0	0	0	2	1	1	1	1	13	1	0.197554	1	833
76	1	1	1	1	1	3	3	2	1	0	0	2	1	0	1	1	19	1	0.211771	1	1048
71	0	0	2	2	1	2	1	1	0	0	0	2	0	0	1	1	60	1	0.837653	1	1677
56	1	1	1	1	1	3	5	2	1	0	0	2	1	0	1	1	22	1	0.383549	1	1846
56	0	1	1	2	1	2	4	2	0	0	0	2	1	1	1	1	1	1	0.0293408	1	608
57	0	1	1	3	1	2	3	2	0	0	0	2	1	0	1	1	38	1	0.331529	1	1318
69	1	0	1	1	2	3	5	1	1	2	0	2	1	0	1	1	23	0	0.0666652	1	2308
70	1	0	1	2	1	3	3	2	1	0	0	1	1	1	1	1	10	1	0.206309	1	137
59	0	0	1	3	1	2	5	5	0	1	0	2	1	0	0	0	10	1	0.100746	1	1119
59	0	1	1	3	1	2	3	3	1	7	0	2	1	1	1	1	7	1	0.26013	1	925
68	1	0	1	3	1	2	3	1	0	0	0	2	1	0	0	0	58	1	0.450039	1	33
65	0	0	1	3	1	1	3	1	1	1	0	2	0	0	0	0	65	0	0.329477	1	836
80	1	1	1	3	1	2	3	1	0	0	0	2	1	1	1	1	5	1	0.455391	1	2051
36	0	1	1	3	1	3	3	2	1	0	0	2	1	0	1	1	19	1	0.625347	1	86
49	0	0	1	3	1	3	3	2	0	1	0	2	0	0	1	1	46	1	0.429922	1	2516
55	0	1	1	3	1	3	3	1	1	2	0	2	0	0	1	1	11	1	0.813259	1	1629
89	0	1	1	1	1	2	2	1	0	0	0	2	1	1	1	1	2	1	0.185127	1	853
36	0	0	2	3	1	2	3	2	0	0	0	2	1	0	0	0	118	1	0.315778	1	1483
24	0	1	2	3	1	2	3	2	0	1	0	2	0	0	1	1	12	1	0.370728	1	1125
50	0	0	3	3	1	3	3	1	1	0	0	2	1	0	1	1	47	1	0.744967	1	319
66	0	1	1	2	1	1	3	2	0	0	0	2	1	1	1	1	0	1	0.0935679	1	582
81	0	0	1	2	1	2	4	1	1	0	0	1	1	1	1	1	0	1	0.139585	1	1567
68	1	0	1	3	1	3	5	2	0	1	0	2	1	0	1	1	37	1	0.571958	1	2264
63	0	1	3	3	1	2	5	1	0	1	0	2	1	1	1	1	8	1	0.672547	1	150
62	0	0	1	3	1	2	4	1	0	2	0	2	0	0	0	0	14	1	0.287454	1	2319
50	1	1	1	3	1	2	3	2	1	0	0	2	1	0	0	0	47	1	0.525414	1	2205
48	0	0	1	2	1	3	3	1	1	0	0	2	1	0	0	0	51	1	0.381995	1	2281
43	0	0	3	2	1	1	4	2	1	0	0	2	1	0	1	1	40	1	0.0748482	1	1220
55	0	1	1	1	1	2	5	2	1	0	0	2	1	1	1	1	10	1	0.336209	1	237
64	0	0	1	2	1	2	3	2	1	1	0	2	1	0	1	1	36	1	0.194738	1	800
82	1	1	1	3	1	2	3	5	0	1	0	2	1	1	1	1	23	1	0.0394955	1	2000
63	0	0	1	1	1	2	5	1	1	0	0	2	1	0	1	1	4	1	0.511391	1	2439
90	1	1	2	1	2	1	3	1	0	0	0	2	1	1	1	1	4	1	0.0703957	1	2109
78	1	1	1	3	1	2	2	2	0	1	0	2	0	0	1	1	47	1	0.425381	1	2220
56	1	1	1	1	1	2	3	2	0	0	0	2	1	0	1	1	54	1	0.0666373	1	1532
49	1	0	1	2	1	2	3	2	1	0	0	2	1	0	1	1	28	1	0.165205	1	2037
81	0	1	1	3	1	2	3	2	0	1	0	2	0	0	0	0	48	1	0.396138	1	1704
66	0	0	1	3	1	2	5	5	1	0	0	2	1	0	0	0	37	1	0.233586	1	2412
60	1	1	1	3	1	1	5	1	1	0	0	2	0	0	1	1	35	1	0.887607	1	2239
63	0	1	1	1	1	2	5	2	1	0	0	2	1	0	1	1	17	1	0.357812	1	1059
74	0	0	2	1	1	2	3	2	0	1	0	2	1	1	1	1	10	1	0.0745219	1	1543
50	1	0	1	1	1	2	3	5	0	0	0	2	1	0	1	1	29	1	0.00641146	1	2515
57	0	1	3	3	1	2	3	2	0	2	0	2	0	0	1	1	37	1	0.355287	1	1168
62	0	0	1	3	1	2	3	1	0	1	0	2	0	0	1	1	20	1	0.539198	1	435
61	0	0	1	3	1	2	2	2	1	0	0	2	1	0	1	1	18	1	0.626565	1	2370
56	1	1	3	3	1	2	1	2	0	4	0	2	0	0	1	1	58	0	0.578399	1	982
52	0	0	1	3	1	2	3	1	0	1	0	2	0	0	1	1	66	1	0.532425	1	2508
57	1	0	1	2	1	2	5	1	1	1	0	2	1	1	0	0	3	1	0.478861	1	225
84	1	1	1	3	1	2	3	2	0	1	0	2	1	1	1	1	15	1	0.29714	1	113
50	1	0	3	3	1	3	3	2	0	1	0	2	0	0	1	1	39	1	0.366325	1	917
50	0	1	1	3	1	2	5	1	1	0	0	2	1	1	1	1	3	1	0.855076	1	1553
80	1	0	1	3	1	3	3	2	0	0	0	2	1	0	0	0	38	1	0.360842	1	1887
51	1	0	3	1	1	2	1	1	0	0	0	2	1	0	0	0	14	1	0.718372	1	2177
77	0	0	1	2	1	3	3	2	0	0	0	2	1	0	1	1	19	1	0.111375	1	801
73	0	0	1	3	1	2	3	2	1	0	0	1	1	1	1	1	1	1	0.546849	1	301
52	0	1	1	3	1	2	3	1	0	0	0	2	1	0	0	0	0	1	0.494511	1	2324
39	0	0	1	3	1	2	3	2	0	1	0	2	0	0	1	1	35	1	0.354695	1	755
85	1	1	1	1	2	2	3	1	0	0	0	1	1	1	1	1	7	1	0.0585243	1	1967
66	0	1	1	2	1	2	1	1	0	0	0	2	1	0	0	0	9	1	0.806541	1	2429
41	1	1	1	3	1	2	5	3	1	1	0	2	0	0	1	1	8	1	0.482057	1	1127
49	1	0	1	3	1	2	4	1	1	1	0	2	1	0	0	0	41	1	0.416919	1	122
80	1	1	1	1	2	1	4	2	1	1	0	1	1	1	1	1	3	1	0.0313193	1	2253
63	0	1	1	3	1	2	3	2	1	0	0	2	0	0	1	1	6	1	0.625068	1	663
78	1	0	1	1	1	2	5	2	1	1	0	2	1	0	1	1	12	1	0.317313	1	2006
69	0	0	3	3	2	2	5	1	0	1	0	2	0	0	1	1	32	1	0.531126	1	324
76	0	0	1	3	1	1	3	2	0	2	0	2	1	0	1	1	68	1	0.359856	1	83
61	0	1	1	3	1	4	4	1	0	1	0	2	0	0	1	1	6	1	0.225979	1	1694
58	1	0	1	3	1	2	2	1	1	1	0	2	0	0	0	0	83	0	0.323744	1	1563
44	1	0	1	3	2	3	3	2	0	1	0	2	0	0	1	1	50	0	0.0360602	1	1272
61	1	0	1	3	1	3	5	1	1	0	0	2	1	0	0	0	29	0	0.487964	1	1086
39	0	0	2	3	1	2	3	2	0	0	0	2	1	0	1	1	52	1	0.317546	1	2458
51	1	0	1	3	1	2	3	1	0	3	0	2	0	0	1	1	61	0	0.116492	1	1835
82	1	0	1	1	1	3	5	4	1	0	0	1	1	1	0	0	41	1	0.0627859	1	1865
81	0	1	1	1	2	2	5	2	1	0	0	1	1	1	1	1	22	1	0.19058	1	235
55	0	1	1	1	1	2	5	2	1	1	0	2	1	1	1	1	0	1	0.336209	1	1756
68	1	1	1	3	1	2	4	2	1	0	0	1	1	1	1	1	10	1	0.271365	1	1380
54	0	0	1	1	3	3	5	2	0	0	0	2	1	0	1	1	3	1	0.426804	1	13
49	1	0	1	3	1	2	2	1	1	1	0	2	0	0	0	0	100	1	0.774249	1	1824
70	0	0	2	3	1	2	1	1	0	2	0	2	1	1	1	1	5	1	0.952878	1	1792
48	1	0	1	2	1	2	3	1	0	0	0	2	1	0	0	0	76	1	0.128812	1	1964
70	0	0	1	3	1	2	3	2	0	1	0	2	0	0	1	1	15	1	0.374248	1	1081
54	0	1	2	3	1	2	3	2	0	1	0	2	0	0	1	1	19	1	0.389981	1	2313
55	0	1	2	3	1	2	5	5	1	1	0	2	0	0	1	1	6	1	0.290372	1	384
52	0	1	1	3	1	2	3	4	0	0	0	2	1	0	1	1	28	1	0.0532365	1	765
45	0	0	1	3	1	2	3	2	0	1	0	2	0	0	1	1	8	1	0.358444	1	1270
50	1	0	1	3	1	2	3	1	0	1	0	2	0	0	0	0	24	1	0.491201	1	1521
57	0	0	1	3	1	2	1	2	0	0	0	2	1	0	1	1	33	0	0.577048	1	993
61	1	1	2	1	1	3	5	1	0	0	0	2	1	1	1	1	5	1	0.315284	1	1281
58	0	0	1	2	1	2	1	1	1	0	0	2	1	0	0	0	19	0	0.582132	1	2498
43	0	1	1	3	1	3	1	2	0	3	0	2	0	0	1	1	39	0	0.698133	1	1366
73	0	0	1	3	1	2	5	1	0	1	0	2	0	0	1	1	14	1	0.746742	1	446
39	1	0	1	3	1	3	1	2	0	0	0	2	0	0	1	1	9	1	0.930797	1	2325
54	0	0	1	3	1	2	5	3	0	1	0	2	1	1	0	0	27	1	0.229898	1	458
51	0	0	1	3	1	3	3	1	0	0	0	2	1	0	0	0	69	1	0.5503	1	187
45	1	1	1	2	1	2	5	2	1	2	0	2	1	0	1	1	25	1	0.337566	1	2228
58	0	0	1	2	1	2	3	2	1	0	0	2	1	0	1	1	13	1	0.192189	1	2043
76	1	1	1	1	1	2	5	1	1	0	0	1	1	1	1	1	12	1	0.47758	1	1096
35	1	0	1	1	1	1	1	2	1	0	0	2	1	0	0	0	9	0	0.361925	1	682
54	1	0	2	3	1	2	2	2	1	1	0	2	1	0	1	1	15	1	0.595448	1	2501
56	0	1	2	3	1	2	1	1	0	2	0	2	1	0	1	1	21	1	0.957086	1	872
58	0	0	3	3	1	2	3	3	0	1	0	2	0	0	0	0	2	1	0.128615	1	210
73	0	0	1	1	1	2	4	2	0	1	0	2	1	0	1	1	27	1	0.0276259	1	534
84	1	1	1	1	1	3	3	1	1	2	0	1	1	1	1	1	17	0	0.0649656	1	1256
68	0	0	2	3	1	2	3	1	1	0	0	2	0	0	1	1	8	1	0.769041	1	2083
59	1	0	1	3	2	4	5	2	1	0	0	1	1	1	1	1	7	0	0.0887383	1	144
50	0	0	1	1	1	2	1	2	0	1	0	2	1	0	0	0	48	0	0.18478	1	899
60	1	0	1	1	2	1	1	1	0	0	0	2	1	0	0	0	56	1	0.591232	1	2251
52	0	0	1	3	1	2	3	2	1	1	0	2	0	0	0	0	83	0	0.171514	1	245
69	1	0	1	3	1	3	3	2	0	0	0	2	1	1	1	1	2	1	0.337323	1	412
77	1	0	1	3	1	2	4	2	1	0	0	1	1	1	1	1	0	1	0.26392	1	1650
51	1	0	1	3	1	1	3	1	0	2	0	2	0	0	0	0	58	1	0.525867	1	102
64	1	1	1	1	2	1	1	1	0	0	0	2	1	1	0	0	73	0	0.164555	1	984
51	0	1	1	2	1	2	4	2	0	0	0	2	1	0	1	1	58	1	0.0310974	1	922
50	0	0	1	3	1	2	3	5	0	0	0	2	1	0	1	1	32	1	0.0427904	1	1718
63	1	0	1	1	1	3	3	4	1	0	0	2	1	0	1	1	3	1	0.0272363	1	2061
31	1	1	1	2	1	4	5	2	0	0	0	2	1	0	1	1	14	0	0.0167783	1	2022
66	1	1	1	3	1	2	3	2	1	0	0	2	1	0	1	1	50	1	0.536266	1	199
65	1	1	2	3	1	3	5	1	0	1	0	2	1	1	1	1	3	1	0.733266	1	721
38	1	0	3	1	2	3	5	2	1	0	0	2	1	0	1	1	17	1	0.177733	1	1242
79	1	0	1	3	3	2	5	3	1	8	0	1	1	1	1	1	19	1	0.67938	1	1374
71	0	0	1	3	2	2	3	5	1	24	0	2	0	0	1	1	9	1	0.0634898	1	1957
79	1	1	1	2	3	3	3	2	0	0	0	1	1	1	0	0	107	1	0.236422	1	1569
74	1	1	1	2	1	3	3	3	0	1	0	2	1	0	1	1	24	1	0.031078	1	487
66	1	1	3	1	1	2	5	2	0	0	0	2	1	1	1	1	10	1	0.130044	1	1195
64	0	0	2	3	1	3	3	1	0	0	0	2	1	0	1	1	28	1	0.570775	1	1867
61	0	0	2	3	1	2	3	3	0	1	0	2	0	0	1	1	16	1	0.148245	1	645
56	0	1	1	3	1	2	3	2	0	4	0	2	0	0	0	0	80	1	0.379971	1	1727
47	0	1	1	3	1	2	3	2	0	0	0	2	1	0	1	1	32	1	0.325521	1	186
71	0	1	2	3	1	3	5	1	0	0	0	2	1	1	1	1	0	1	0.766246	1	1517
53	1	0	1	1	1	4	5	2	1	0	0	2	1	0	1	1	17	1	0.228398	1	2271
55	1	0	1	3	1	4	3	2	1	0	0	2	0	0	0	0	112	1	0.471046	1	148
64	0	0	1	3	1	2	3	2	1	1	0	2	0	0	1	1	19	1	0.610959	1	135
54	0	1	1	3	1	2	3	1	0	1	0	2	0	0	1	1	21	1	0.549295	1	1690
55	1	1	1	2	1	2	5	2	1	1	0	2	1	0	0	0	13	1	0.343683	1	282
54	0	1	2	3	1	2	2	1	0	4	0	2	1	1	0	0	27	1	0.561267	1	579
59	1	1	1	2	1	2	5	1	0	1	0	2	1	0	1	1	11	1	0.283978	1	781
73	1	1	2	1	1	2	5	1	0	0	0	2	1	0	1	1	13	1	0.277213	1	1196
35	1	0	3	3	1	2	5	2	1	1	0	2	1	0	1	1	15	0	0.22972	1	1334
66	1	1	1	3	1	2	3	2	0	1	0	2	0	0	0	0	23	1	0.349311	1	299
66	0	0	2	3	1	2	5	1	1	0	0	2	1	0	1	1	15	1	0.867308	1	229
47	0	0	3	3	1	2	3	2	0	1	0	2	0	0	0	0	5	1	0.335011	1	1802
69	1	1	1	3	1	2	3	1	0	0	0	2	0	0	1	1	4	1	0.51975	1	1853
44	1	0	1	3	1	2	3	2	1	1	0	2	1	0	1	1	47	1	0.505727	1	391
50	1	0	1	3	1	2	3	2	1	1	0	2	1	0	1	1	4	1	0.509811	1	513
70	0	0	3	3	1	2	2	1	0	1	0	2	0	0	0	0	114	1	0.588711	1	407
67	0	0	1	3	1	2	3	2	0	1	0	2	1	0	1	1	9	1	0.323761	1	1089
49	1	1	1	1	2	2	1	1	0	0	0	2	1	1	0	0	14	1	0.54785	1	1115
34	1	0	1	3	1	2	5	2	1	0	0	2	1	1	1	1	0	1	0.693458	1	707
45	1	1	1	2	1	2	3	2	0	0	0	2	1	0	0	0	0	1	0.0724186	1	883
53	1	0	1	3	1	2	3	2	0	0	0	2	1	0	1	1	23	1	0.282053	1	2534
54	0	0	1	3	1	1	1	2	1	0	0	2	0	0	1	1	22	1	0.974123	1	959
52	1	0	1	1	1	3	3	1	1	0	0	2	1	0	1	1	52	1	0.320996	1	2134
53	0	1	1	3	1	2	3	2	1	0	0	2	1	1	1	1	2	1	0.548837	1	30
58	0	0	1	1	2	2	3	2	1	2	0	2	1	0	0	0	1	1	0.0837816	1	53
54	1	1	1	3	1	2	4	4	1	0	0	2	1	0	1	1	16	1	0.0424655	1	2008
68	1	1	1	3	1	2	4	2	0	0	0	2	1	0	1	1	61	1	0.130579	1	1564
68	0	0	2	2	1	2	4	2	1	0	0	2	1	0	1	1	12	1	0.0812273	1	1482
75	0	0	1	2	1	2	4	2	0	2	0	2	1	0	0	0	3	1	0.031184	1	1542
79	0	1	3	3	1	2	3	1	0	1	0	2	1	1	1	1	11	1	0.467314	1	672
71	0	1	1	3	1	3	3	1	0	1	0	2	1	0	1	1	14	1	0.579043	1	1350
50	0	1	3	3	1	2	3	1	1	1	0	2	1	0	1	1	10	1	0.699598	1	2505
31	0	0	1	1	1	3	5	3	1	0	0	2	1	0	0	0	20	1	0.154065	1	1928
49	0	0	1	3	1	2	3	2	1	2	0	2	1	0	0	0	6	1	0.548883	1	1788
72	1	1	2	1	1	2	1	1	1	0	0	1	1	1	1	1	0	1	0.892917	1	2016
50	0	1	1	3	1	2	3	2	1	1	0	2	0	0	1	1	35	1	0.616735	1	1488
55	1	0	1	3	1	2	4	1	0	0	0	2	0	0	0	0	48	0	0.0439366	1	1330
56	0	0	1	1	1	2	5	1	1	0	0	2	1	0	0	0	32	1	0.506627	1	1067
66	0	1	2	1	1	2	3	2	1	0	0	2	1	0	1	1	22	1	0.194158	1	2338
77	1	1	1	3	1	2	4	1	1	0	0	1	1	1	1	1	0	1	0.432844	1	2278
75	1	1	1	1	2	3	5	1	1	0	0	1	1	1	1	1	10	1	0.345196	1	1869
76	0	1	1	1	1	2	3	2	0	0	0	2	1	0	1	1	18	1	0.0812543	1	1989
79	1	1	3	1	2	2	5	2	1	1	0	1	1	1	1	1	23	1	0.151838	1	1319
32	1	0	3	3	1	2	3	2	1	0	0	2	1	0	0	0	50	1	0.470358	1	221
65	1	0	1	3	1	3	3	1	0	2	0	2	0	0	1	1	59	1	0.573149	1	452
60	1	1	1	2	1	2	5	1	0	1	0	2	1	0	0	0	31	1	0.284533	1	2242
55	0	1	1	3	1	2	4	4	0	1	0	2	0	0	0	0	17	1	0.0236444	1	1910
67	0	0	1	2	1	3	3	1	0	0	0	2	1	0	1	1	53	1	0.196066	1	1058
75	1	0	1	1	1	2	3	2	1	0	0	2	1	0	1	1	41	1	0.158617	1	1275
51	0	1	2	3	1	2	3	2	0	1	0	2	0	0	0	0	56	1	0.388039	1	1164
54	0	0	1	3	1	3	5	2	1	1	0	2	0	0	0	0	81	0	0.404635	1	1315
74	1	0	1	1	2	2	5	1	1	1	0	1	1	1	0	0	56	1	0.270024	1	502
74	0	1	3	1	1	3	5	2	1	1	0	1	1	1	1	1	2	1	0.38975	1	1596
59	0	0	1	3	1	3	3	1	0	0	0	2	0	0	0	0	94	1	0.607783	1	14
44	0	1	1	3	1	2	3	2	0	0	0	2	1	1	0	0	1	1	0.307835	1	1478
33	1	1	1	3	1	2	5	1	0	0	0	2	0	0	1	1	38	1	0.705833	1	1027
60	1	1	1	3	1	2	3	2	0	1	0	2	1	1	1	1	2	1	0.283672	1	1712
79	1	1	2	1	1	3	3	2	1	0	0	1	1	1	1	1	1	1	0.208835	1	2048
58	1	1	1	3	2	2	5	2	0	1	0	2	0	0	0	0	77	1	0.357452	1	2359
45	0	0	3	3	1	2	3	1	0	2	0	2	0	0	1	1	39	1	0.500471	1	1954
63	0	0	1	1	1	2	3	2	1	1	0	2	1	0	0	0	9	1	0.176302	1	2125
81	0	0	2	3	1	2	1	1	0	1	0	2	1	1	1	1	1	1	0.954206	1	930
56	0	0	3	3	1	3	3	2	0	0	0	2	1	0	1	1	15	1	0.357468	1	1648
51	0	0	1	3	1	2	3	5	0	1	0	2	0	0	1	1	45	1	0.0526176	1	2064
65	1	1	1	3	1	2	3	1	1	1	0	2	0	0	1	1	35	1	0.740749	1	2227
84	1	0	1	3	1	3	3	2	1	3	0	2	1	0	1	1	8	1	0.6037	1	2419
78	0	0	1	3	1	2	3	2	0	0	0	2	0	0	1	1	24	1	0.379364	1	1494
58	1	1	2	2	1	2	4	1	0	2	0	2	1	1	1	1	4	1	0.0515381	1	713
73	0	0	1	1	1	2	5	2	1	1	0	2	1	0	0	0	11	0	0.0682601	1	2029
82	1	1	1	1	1	1	1	1	1	0	0	1	1	1	1	1	0	1	0.903474	1	1108
74	0	0	1	1	1	2	5	2	1	0	0	2	1	0	1	1	6	1	0.350371	1	1536
56	0	1	1	3	1	3	3	1	0	1	0	2	1	0	1	1	98	1	0.569054	1	857
73	1	1	1	3	1	2	3	1	0	2	0	2	0	0	1	1	20	1	0.522468	1	1356
66	1	0	1	3	1	2	5	2	0	0	0	2	1	0	0	0	39	1	0.498835	1	118
49	0	0	3	3	1	3	5	5	1	0	0	2	1	0	1	1	20	1	0.258391	1	822
61	1	1	1	3	1	2	3	1	0	0	0	2	1	0	1	1	37	1	0.46081	1	2346
68	0	0	1	2	1	2	3	2	1	0	0	1	1	1	1	1	5	1	0.185097	1	990
62	0	1	1	1	1	3	3	1	1	0	0	2	1	0	1	1	31	1	0.377579	1	592
57	0	0	1	2	1	2	3	2	0	0	0	2	1	0	0	0	10	1	0.0816381	1	2222
73	0	1	3	3	1	3	3	1	0	1	0	2	0	0	1	1	5	1	0.6058	1	1107
70	1	1	1	2	1	1	1	1	0	0	0	2	1	0	1	1	5	0	0.359252	1	489
48	0	1	1	3	1	3	2	2	0	1	0	2	0	0	1	1	20	1	0.516561	1	1822
78	0	1	2	3	2	2	4	2	0	0	0	2	1	1	1	1	20	1	0.0709851	1	1346
82	0	1	1	3	1	3	5	5	1	0	0	2	1	0	1	1	21	1	0.311515	1	807
60	1	0	1	1	2	2	5	2	1	0	0	2	1	0	1	1	35	1	0.16084	1	1941
74	1	1	1	3	1	2	2	1	1	1	0	2	1	0	0	0	63	1	0.759276	1	1009
63	0	0	1	3	1	2	5	1	0	0	0	2	1	0	0	0	53	0	0.239786	1	402
50	1	1	2	3	1	1	3	2	1	1	0	2	1	0	0	0	51	1	0.570895	1	1572
53	0	0	1	3	1	2	3	5	1	0	0	2	1	1	1	1	26	1	0.100526	1	268
66	1	0	1	2	1	4	3	2	1	2	0	2	1	0	1	1	32	1	0.123809	1	540
54	1	1	1	2	1	2	5	1	1	1	0	2	1	0	0	0	43	1	0.510821	1	1405
76	1	1	1	3	1	2	3	2	0	0	0	2	1	0	1	1	5	1	0.308068	1	1317
63	0	0	1	3	1	2	3	1	0	1	0	2	1	0	0	0	89	1	0.48638	1	2284
36	0	1	3	2	1	2	3	1	0	4	0	2	1	0	0	0	3	1	0.138121	1	1906
79	0	0	1	1	1	3	3	2	0	0	0	2	1	1	1	1	0	1	0.0941258	1	2113
80	0	0	2	3	1	2	1	1	0	0	0	2	1	0	0	0	53	1	0.957204	1	181
56	0	0	1	3	1	1	3	2	0	2	0	2	0	0	0	0	25	1	0.397444	1	2002
72	0	1	1	3	1	2	3	1	0	1	0	2	1	1	0	0	112	1	0.489735	1	570
54	0	0	1	3	1	1	3	2	0	0	0	2	0	0	1	1	68	1	0.39614	1	1861
47	1	0	1	3	1	2	3	2	0	1	0	2	1	0	0	0	66	0	0.0500095	1	1197
56	0	1	1	2	1	2	5	2	0	1	0	2	1	0	1	1	31	1	0.187508	1	349
56	0	0	1	3	1	1	3	2	0	1	0	2	1	0	1	1	90	1	0.347406	1	1111
75	0	0	1	1	1	2	5	2	1	0	0	2	1	0	0	0	38	1	0.350991	1	2409
62	0	0	2	3	1	2	2	1	0	0	0	2	0	0	0	0	81	1	0.620932	1	120
51	0	1	1	2	1	2	1	2	1	0	0	2	1	0	1	1	26	1	0.842323	1	785
60	1	1	3	1	1	3	1	2	1	1	0	2	1	0	0	0	28	1	0.832193	1	1018
38	1	0	2	3	1	3	3	1	0	0	0	2	1	1	1	1	14	1	0.495248	1	1983
76	0	0	1	3	1	2	3	1	0	1	0	2	1	0	1	1	27	1	0.495228	1	27
63	0	1	1	3	1	2	3	1	0	1	0	2	1	0	1	1	35	1	0.502	1	445
70	0	0	1	3	1	2	4	2	1	0	0	2	1	0	1	1	11	1	0.307561	1	2151
68	0	1	1	2	1	2	3	1	0	0	0	2	1	0	1	1	64	1	0.16316	1	1651
52	0	0	1	3	1	2	3	1	0	0	0	2	0	0	0	0	66	1	0.532425	1	1538
85	1	0	1	1	2	1	5	2	1	0	0	2	1	0	1	1	5	1	0.19033	1	2292
87	0	0	1	2	1	2	3	1	1	0	0	1	1	1	1	1	5	1	0.32355	1	323
18	1	1	1	2	1	2	5	2	1	0	0	2	1	0	1	1	19	1	0.321324	1	60
52	0	0	1	3	1	1	3	2	0	2	0	2	0	0	0	0	22	1	0.394838	1	2244
64	0	1	1	3	1	2	4	2	0	1	0	2	1	1	0	0	89	1	0.139351	1	2193
77	1	1	1	2	1	2	2	1	1	0	0	2	0	0	1	1	5	1	0.429154	1	1329
60	1	0	1	2	1	3	3	2	1	0	0	2	1	0	1	1	52	1	0.214	1	1481
53	1	1	1	3	1	2	3	2	1	0	0	2	1	0	1	1	48	1	0.527451	1	1597
52	0	0	1	1	2	1	5	1	1	2	0	2	1	0	1	1	38	1	0.335108	1	80
55	1	1	1	3	1	2	5	1	1	0	0	2	1	0	1	1	32	0	0.427745	1	1442
73	0	0	1	3	1	2	3	1	1	2	0	2	0	0	1	1	72	1	0.762927	1	912
60	1	0	2	2	1	2	3	1	1	1	0	2	1	0	1	1	46	1	0.299564	1	952
71	1	1	1	2	1	2	3	1	1	0	0	2	1	0	1	1	32	1	0.309032	1	1827
50	0	0	1	2	1	3	3	1	1	0	0	2	1	1	1	1	18	1	0.366046	1	939
88	1	0	1	2	1	3	3	1	1	1	0	1	1	1	0	0	24	1	0.353118	1	1679
60	0	0	1	3	1	2	3	2	0	0	0	2	1	0	0	0	10	1	0.319602	1	2463
40	1	1	1	3	1	2	3	1	0	1	0	2	0	0	0	0	115	1	0.500015	1	1936
75	0	0	3	3	1	2	3	2	1	1	0	1	1	1	1	1	8	1	0.521103	1	1194
68	0	1	1	1	1	2	3	1	1	0	0	2	1	0	0	0	3	1	0.315927	1	749
59	0	0	1	3	1	2	3	2	1	1	0	2	0	0	0	0	8	1	0.607717	1	1979
39	0	0	1	3	1	3	4	1	0	0	0	2	0	0	0	0	86	0	0.0644672	1	2161
60	0	0	1	3	1	3	3	2	1	4	0	2	0	0	1	1	39	1	0.674697	1	1674
39	1	1	1	3	1	2	5	2	0	0	0	2	1	1	1	1	0	1	0.477696	1	2213
79	0	0	1	2	1	2	3	5	1	0	0	2	1	0	1	1	3	1	0.0240441	1	742
55	1	0	2	2	1	2	5	2	1	0	0	2	1	1	1	1	9	1	0.32404	1	1133
61	0	1	1	2	1	2	3	1	0	1	0	2	0	0	0	0	49	1	0.191602	1	2375
52	0	0	1	3	1	2	3	2	1	2	0	2	1	0	0	0	30	1	0.550906	1	981
84	1	1	1	1	1	2	3	2	1	1	0	2	1	0	1	1	5	1	0.170576	1	1692
62	0	1	1	3	1	2	3	2	1	1	0	2	1	0	1	1	16	1	0.57299	1	1839
60	0	1	1	2	1	2	5	1	0	1	0	2	1	0	0	0	19	1	0.318114	1	1972
87	1	1	1	3	1	2	3	1	0	1	0	2	1	0	1	1	3	1	0.478446	1	1072
42	1	1	1	1	1	2	5	1	0	1	0	2	1	0	0	0	6	1	0.251527	1	129
72	0	0	1	3	2	1	3	1	0	0	0	2	0	0	0	0	117	1	0.373687	1	988
59	0	0	1	2	3	3	3	2	1	0	0	2	1	0	1	1	2	1	0.481401	1	1852
58	0	0	1	2	1	3	5	1	1	0	0	2	1	0	1	1	32	1	0.60835	1	1558
77	1	0	1	1	1	2	5	2	1	0	0	1	1	1	1	1	1	1	0.301019	1	1294
61	0	1	1	1	1	3	4	1	1	0	0	1	1	1	1	1	8	1	0.162325	1	636
72	0	1	1	1	1	3	3	2	1	24	0	2	1	0	1	1	21	1	0.237662	1	238
44	0	0	1	3	2	2	3	2	1	1	0	2	0	0	1	1	13	1	0.391754	1	906
65	1	0	1	1	1	2	5	1	1	0	0	1	1	1	1	1	21	1	0.454578	1	2465
55	0	1	1	2	1	2	1	2	0	0	0	2	1	0	1	1	16	1	0.669249	1	632
64	1	1	3	3	1	3	5	2	0	2	0	2	1	0	0	0	67	0	0.146655	1	2093
50	1	1	2	3	1	3	5	5	1	1	0	2	1	0	1	1	40	0	0.048076	1	1541
64	1	1	1	3	1	3	5	2	1	0	0	2	1	1	1	1	6	0	0.322129	1	1729
74	0	1	1	2	1	3	3	2	1	1	0	1	1	1	1	1	7	1	0.24707	1	315
69	1	1	1	1	1	2	4	1	1	0	0	1	1	1	1	1	0	1	0.112252	1	2551
66	0	1	1	2	1	2	3	1	0	0	0	2	1	1	1	1	10	1	0.152655	1	2168
75	0	1	3	1	1	1	5	2	1	0	0	1	1	1	1	1	53	1	0.35465	1	2435
78	1	1	1	3	1	2	3	1	0	0	0	2	1	1	1	1	12	1	0.454041	1	694
61	0	0	3	3	1	2	5	1	0	0	0	2	1	0	1	1	28	1	0.673787	1	1743
40	0	1	1	3	1	2	1	1	1	1	0	2	1	1	1	1	11	0	0.873022	1	2368
36	1	1	1	2	1	2	5	2	0	0	0	2	1	0	1	1	46	1	0.157044	1	473
60	0	0	1	2	1	2	3	1	0	0	0	2	1	1	1	1	73	1	0.142734	1	2170
73	0	0	1	2	1	3	3	1	0	2	0	2	1	1	1	1	26	1	0.187201	1	1689
45	0	0	1	3	1	2	1	4	0	1	0	2	0	0	1	1	21	1	0.579935	1	2369
68	0	0	2	3	1	2	3	4	0	3	0	2	1	1	0	0	11	1	0.0510246	1	1636
64	0	1	1	3	1	3	5	2	1	1	0	2	0	0	1	1	6	1	0.84516	1	2519
61	1	1	1	1	1	2	5	1	1	0	1	3	2	1	1	2	20	2	0.16321	1	1651
57	1	2	2	3	1	2	3	1	1	2	1	3	1	1	1	2	18	2	0.391927	1	2045
53	1	1	3	3	1	2	3	1	1	1	1	3	2	1	1	2	28	2	0.292432	1	91
70	1	2	2	1	1	3	5	1	2	24	1	3	2	2	1	2	1	2	0.424922	1	620
38	1	1	3	3	1	2	3	1	1	1	1	3	1	1	1	2	30	2	0.329572	1	836
58	2	1	1	3	1	2	3	1	1	1	1	3	1	1	0	1	109	2	0.330405	1	2309
73	2	2	1	3	1	2	4	1	1	2	1	3	1	1	1	2	8	2	0.158704	1	47
75	1	1	1	1	1	3	3	0	1	24	1	3	2	2	1	2	0	2	0.170481	1	248
87	2	2	1	3	3	3	3	1	1	1	1	3	1	1	1	2	5	2	0.688651	1	286
50	1	1	1	1	1	3	5	1	2	2	1	3	2	1	1	2	12	2	0.402824	1	336
70	1	2	1	2	1	2	3	1	1	24	1	3	2	2	1	2	3	2	0.0834804	1	404
90	2	2	1	1	3	4	3	0	2	24	1	3	2	2	1	2	0	2	0.435523	1	474
64	2	1	1	1	2	3	5	0	1	0	1	3	2	1	1	2	11	2	0.162353	1	636
59	2	2	1	2	1	2	3	0	1	3	1	3	2	1	0	1	109	2	0.139548	1	688
49	2	2	1	1	1	3	3	1	2	1	1	3	2	1	1	2	16	2	0.199757	1	696
78	2	2	1	3	1	2	5	4	2	1	1	3	1	2	1	2	1	2	0.247522	1	816
48	1	2	3	1	1	2	3	1	2	0	1	3	1	1	1	2	0	2	0.195516	1	850
48	1	2	2	3	1	2	3	0	1	15	1	3	2	1	1	2	31	2	0.503718	1	865
79	2	1	1	3	1	1	3	0	1	24	1	3	2	2	1	2	0	2	0.473003	1	1023
58	1	1	1	3	1	3	3	1	2	2	1	3	1	1	1	2	8	2	0.673501	1	1045
60	2	2	3	2	1	2	5	0	2	24	1	3	2	2	1	2	16	2	0.46932	1	1259
63	1	2	1	1	1	2	4	0	1	0	1	3	2	1	1	2	3	2	0.0555778	1	1276
79	2	1	1	2	1	2	3	1	2	2	1	3	2	1	1	2	37	2	0.176784	1	1450
66	1	1	3	2	1	2	5	1	1	1	1	3	1	1	1	2	33	2	0.198428	1	1495
75	1	1	3	3	1	2	2	0	1	2	1	3	1	1	1	2	13	2	0.592004	1	1589
58	1	1	1	2	1	2	3	1	1	1	1	3	1	1	1	2	25	1	0.0148202	1	1591
49	2	2	2	2	1	2	3	1	2	6	1	3	2	1	1	2	18	2	0.180972	1	1600
48	1	1	1	3	1	1	3	1	2	1	1	3	1	1	1	2	17	2	0.632697	1	1602
70	1	1	1	2	1	2	1	1	2	1	1	3	2	1	1	2	3	2	0.840891	1	1605
54	1	1	1	3	1	3	3	1	2	1	1	3	2	1	1	2	12	2	0.622185	1	1607
65	1	1	3	2	1	3	5	1	2	1	1	3	2	1	1	2	4	2	0.415221	1	1613
56	2	1	3	3	1	2	3	3	1	3	1	3	2	1	1	2	7	2	0.0392232	1	1617
69	1	1	1	3	1	2	3	1	1	0	1	3	1	1	1	2	22	2	0.37361	1	1653
61	2	2	1	3	1	3	3	1	1	1	1	3	1	1	1	2	4	2	0.4142	1	1661
64	1	1	1	2	1	3	1	1	2	2	1	3	2	1	1	2	10	2	0.874087	1	1680
54	2	1	2	2	1	2	1	0	1	1	1	3	2	1	1	2	47	2	0.772169	1	1684
66	2	2	1	3	1	2	3	1	2	2	1	3	1	1	1	2	10	2	0.588956	1	1693
25	1	2	3	3	3	3	3	1	2	1	1	3	2	1	1	2	2	2	0.808927	1	1710
52	1	2	1	2	1	2	1	0	1	2	1	3	2	1	1	2	31	2	0.800522	1	1713
53	2	1	3	3	1	2	3	1	2	24	1	3	2	2	1	2	1	2	0.466279	1	1735
52	2	2	1	1	1	2	5	1	2	1	1	3	2	1	1	2	15	2	0.315514	1	1753
50	1	2	1	2	1	2	1	1	2	1	1	3	2	1	1	2	11	1	0.420505	1	1781
70	1	1	1	2	1	2	3	1	1	24	1	3	2	2	1	2	5	2	0.0788216	1	1799
33	1	2	1	2	1	2	2	0	2	0	1	3	2	1	0	1	83	1	0.0791879	1	1832
82	2	2	3	3	2	2	4	3	2	24	1	3	2	2	1	2	5	2	0.0169776	1	1833
41	1	1	1	3	1	2	5	1	1	4	1	3	1	1	0	1	86	2	0.574741	1	1839
59	2	2	3	2	1	2	5	0	2	0	1	3	1	2	1	2	1	2	0.522169	1	1843
59	2	1	1	3	1	2	3	1	2	1	1	3	2	1	1	2	48	2	0.515935	1	1859
64	2	2	1	2	1	2	5	0	2	1	1	3	2	1	1	2	14	2	0.517624	1	1870
38	1	1	1	3	1	2	3	1	2	2	1	3	1	1	1	2	11	2	0.594002	1	1873
42	2	1	1	2	1	2	1	0	1	0	1	3	2	1	1	2	26	2	0.757715	1	1888
70	1	1	1	3	1	3	2	0	1	1	1	3	2	1	1	2	13	2	0.632346	1	1903
76	2	1	1	3	1	2	3	0	1	1	1	3	2	1	1	2	45	2	0.455438	1	1908
66	1	1	2	2	1	2	5	1	2	1	1	3	2	1	1	2	9	2	0.384119	1	1922
85	2	2	1	1	1	2	3	1	2	24	1	3	2	2	1	2	0	2	0.160784	1	1941
64	2	2	1	1	1	2	3	1	1	24	1	3	2	2	1	2	3	2	0.0634876	1	1957
81	2	2	3	1	1	2	3	0	1	1	1	3	2	1	1	2	10	2	0.120528	1	1966
70	1	1	1	3	1	2	5	1	1	3	1	3	2	1	1	2	64	2	0.541372	1	1974
63	2	2	1	3	1	2	3	1	2	4	1	3	1	1	1	2	32	2	0.586977	1	1996
65	1	1	1	2	2	4	1	0	1	24	1	3	2	2	1	2	0	2	0.517225	1	2007
50	2	2	1	3	1	4	5	1	1	1	1	3	1	2	1	2	1	2	0.443214	1	2018
53	1	2	3	1	1	2	1	0	1	24	1	3	2	2	1	2	1	2	0.748458	1	2020
94	2	2	1	1	1	2	3	0	1	24	1	3	2	2	1	2	10	2	0.128233	1	2031
63	2	2	1	3	1	2	5	4	1	1	1	3	2	1	0	1	70	2	0.0931974	1	2039
74	2	1	2	1	1	2	3	1	2	1	1	3	1	1	1	2	2	2	0.196357	1	2041
56	2	1	3	3	1	2	2	1	2	1	1	3	2	1	1	2	4	2	0.558561	1	2050
61	2	1	3	1	1	2	1	0	2	2	1	3	2	1	0	1	48	1	0.487943	1	2055
74	2	1	1	3	1	2	4	1	2	1	1	3	1	1	1	2	28	2	0.321704	1	2058
51	1	1	1	3	1	2	3	4	1	1	1	3	1	1	1	2	35	2	0.0526176	1	2064
59	1	1	3	2	1	2	5	1	1	0	1	3	2	1	1	2	55	2	0.163893	1	2073
58	2	2	3	1	1	2	3	1	2	2	1	3	2	1	1	2	21	2	0.146628	1	2093
71	1	1	3	3	1	2	3	1	2	3	1	3	2	1	0	1	66	2	0.53672	1	2097
55	1	2	2	3	1	2	3	1	2	1	1	3	1	1	1	2	43	2	0.631127	1	2104
50	2	2	1	1	1	2	5	0	2	0	1	3	2	2	1	2	21	1	0.103945	1	2143
73	1	1	3	2	1	2	3	0	2	0	1	3	2	1	1	2	8	2	0.307679	1	2151
87	1	1	1	1	1	2	1	1	2	0	1	3	2	2	1	2	2	1	0.383345	1	2173
58	2	2	1	3	2	2	3	1	2	1	1	3	2	1	1	2	9	2	0.328872	1	2174
48	1	1	3	3	1	3	3	1	1	0	1	3	1	1	1	2	9	2	0.402796	1	2198
52	2	1	1	3	1	1	3	1	2	0	1	3	1	1	1	2	47	2	0.597501	1	2212
56	1	2	1	2	1	2	5	1	2	3	1	3	2	1	1	2	30	2	0.381175	1	2217
61	1	2	1	1	1	3	5	1	2	1	1	3	2	1	1	2	3	2	0.425249	1	2220
78	1	1	1	1	2	3	4	0	2	1	1	3	2	1	1	2	20	2	0.0816248	1	2222
62	1	1	2	1	1	2	5	1	2	0	1	3	2	1	1	2	32	2	0.353803	1	2223
87	1	2	1	1	1	2	5	1	1	24	1	3	2	2	1	2	6	2	0.171532	1	2241
55	1	1	1	1	1	3	3	1	2	0	1	3	2	1	1	2	9	2	0.218516	1	2252
61	1	1	3	1	2	1	4	0	1	1	1	3	2	1	0	1	20	2	0.0238823	1	2268
46	2	1	3	1	1	3	5	1	2	0	1	3	2	1	1	2	12	1	0.0649628	1	2272
66	1	1	1	1	1	2	3	0	2	0	1	3	2	1	1	2	4	2	0.301431	1	2286
76	2	2	2	3	1	2	3	0	2	24	1	3	2	2	1	2	6	2	0.69839	1	2298
50	2	2	3	2	1	1	3	0	2	24	1	3	2	2	1	2	0	2	0.287346	1	2319
76	2	2	1	1	1	2	3	1	1	24	1	3	2	2	0	1	0	2	0.0654587	1	2320
53	1	2	1	3	1	2	3	0	1	2	1	3	1	1	1	2	24	2	0.548621	1	2330
63	1	1	1	2	1	2	3	1	2	1	1	3	2	1	1	2	25	2	0.194312	1	2338
65	1	1	3	3	1	2	5	1	1	1	1	3	2	1	1	2	19	2	0.510828	1	2361
65	2	2	1	3	1	3	5	0	2	24	1	3	2	2	1	2	0	2	0.874928	1	2368
71	2	2	3	3	1	2	5	4	2	1	1	3	1	1	1	2	16	2	0.237525	1	2374
84	2	2	3	1	1	3	5	0	1	24	1	3	2	2	1	2	1	2	0.295349	1	2389
63	1	1	1	1	1	3	4	1	2	0	1	3	2	1	1	2	10	1	0.0132419	1	2403
79	2	1	2	1	1	3	4	1	1	24	1	3	2	2	1	2	1	2	0.0310361	1	2411
64	2	1	1	2	1	2	3	0	1	1	1	3	2	1	1	2	24	2	0.133782	1	2417
56	1	2	2	3	1	3	4	0	1	3	1	3	2	1	1	2	14	2	0.323184	1	2418
56	1	2	3	3	1	2	3	1	1	1	1	3	1	1	1	2	33	2	0.354664	1	2435
34	1	1	1	3	1	2	3	1	2	1	1	3	2	1	0	1	26	2	0.538749	1	2451
56	1	1	1	3	1	2	3	4	1	1	1	3	2	1	1	2	25	2	0.0434648	1	2460
31	1	1	1	3	1	2	3	1	2	2	1	3	2	1	1	2	37	2	0.536718	1	2467
63	2	1	1	3	1	2	3	1	2	0	1	3	1	2	1	2	10	2	0.553645	1	2494
87	2	1	1	3	1	2	2	0	1	1	1	3	2	1	1	2	14	2	0.534918	1	2508
77	1	2	3	2	1	2	2	0	1	24	1	3	2	2	1	2	0	2	0.181795	1	2512
74	2	1	3	3	1	2	5	1	1	0	1	3	2	1	1	2	1	2	0.477065	1	2542
59	2	1	1	3	1	2	5	1	1	2	1	3	2	1	0	1	31	1	0.117396	1	3
32	1	1	3	3	1	2	3	1	1	2	1	3	2	1	0	1	10	2	0.28074	1	6
73	2	2	1	3	1	2	3	1	2	1	1	3	2	1	1	2	2	2	0.541004	1	10
68	1	1	1	3	1	2	3	1	1	1	1	3	2	1	0	1	7	2	0.324358	1	12
54	1	1	3	1	1	2	1	0	1	1	1	3	2	1	1	2	19	2	0.751048	1	17
81	2	1	1	1	1	2	4	0	2	24	1	3	2	2	1	2	1	2	0.109316	1	49
33	1	2	1	2	1	1	3	0	2	0	1	3	1	1	1	2	18	1	0.0838055	1	53
94	1	2	3	1	1	2	5	1	1	24	1	3	2	2	1	2	1	2	0.159136	1	61
66	1	1	1	2	1	2	3	0	2	24	1	3	2	2	1	2	1	2	0.31116	1	94
68	2	2	2	3	1	2	3	0	1	1	1	3	1	1	0	1	8	2	0.530971	1	99
49	1	1	1	3	1	2	3	2	1	1	1	3	2	1	0	1	21	2	0.114744	1	117
57	2	2	1	3	3	3	5	0	2	0	1	3	1	1	1	2	6	2	0.963772	1	124
49	2	1	1	3	1	2	4	0	2	1	1	3	2	1	0	1	17	1	0.0887471	1	144
67	1	1	3	3	1	2	3	0	1	0	1	3	1	1	0	1	8	1	0.126552	1	151
73	1	1	3	1	2	1	5	0	2	24	1	3	2	2	1	2	6	2	0.307787	1	176
61	2	1	1	2	1	2	4	1	2	1	1	3	2	1	1	2	12	2	0.0658528	1	209
85	1	2	1	2	1	3	4	0	2	0	1	3	2	2	1	2	0	2	0.189034	1	250
62	2	2	1	1	2	1	5	0	2	2	1	3	2	1	1	2	23	2	0.319717	1	272
38	1	2	1	1	1	2	5	1	2	0	1	3	2	1	1	2	26	2	0.342323	1	303
35	1	1	1	1	1	3	1	1	1	0	1	3	2	1	1	2	1	2	0.680813	1	338
59	1	2	1	3	1	2	1	0	1	0	1	3	2	1	1	2	59	2	0.955432	1	340
63	1	2	1	3	1	2	3	2	2	3	1	3	1	1	1	2	14	2	0.321586	1	357
79	2	2	1	3	1	2	3	1	2	2	1	3	1	2	1	2	2	2	0.579685	1	364
55	2	2	3	2	1	2	1	0	2	24	1	3	2	2	1	2	30	2	0.884659	1	379
82	2	2	2	3	1	2	3	1	2	1	1	3	1	1	1	2	21	2	0.610866	1	381
52	2	2	1	3	1	1	2	0	2	0	1	3	1	2	1	2	10	1	0.347963	1	390
48	2	1	1	3	1	2	3	1	2	1	1	3	2	1	1	2	23	2	0.50845	1	391
58	2	1	1	2	1	3	5	0	2	24	1	3	2	2	1	2	5	2	0.551609	1	411
49	2	1	1	2	1	3	5	1	1	24	1	3	2	2	1	2	16	2	0.183622	1	419
81	2	2	1	2	1	2	3	1	2	24	1	3	2	2	1	2	6	2	0.175965	1	423
60	2	2	1	3	1	2	3	1	2	1	1	3	2	1	1	2	17	2	0.5322	1	425
76	1	2	1	2	1	3	1	1	2	1	1	3	2	1	1	2	6	2	0.884194	1	430
73	2	2	2	3	1	2	3	1	2	24	1	3	2	2	1	2	0	2	0.534578	1	439
68	1	2	2	3	1	2	3	0	1	1	1	3	1	1	1	2	1	2	0.570447	1	457
47	1	2	1	3	1	2	3	1	2	2	1	3	2	1	1	2	21	2	0.562966	1	459
78	1	1	1	1	1	1	3	1	1	24	1	3	2	2	1	2	0	2	0.0816593	1	482
47	2	2	1	3	1	2	3	1	2	0	1	3	2	1	1	2	35	2	0.523376	1	505
66	1	1	1	3	1	3	1	0	1	1	1	3	2	1	0	1	107	1	0.788711	1	509
49	2	2	1	2	1	2	3	0	1	0	1	3	2	1	1	2	54	2	0.13631	1	514
67	2	2	1	1	1	2	3	1	2	1	1	3	2	1	1	2	9	2	0.164125	1	522
43	1	1	3	2	1	3	3	0	1	1	1	3	2	1	1	2	46	2	0.170038	1	528
67	2	1	1	1	1	3	5	1	2	1	1	3	2	1	1	2	4	2	0.375885	1	531
53	1	1	1	3	1	2	3	2	2	1	1	3	2	1	1	2	22	2	0.259119	1	535
62	2	2	2	1	1	3	5	0	2	2	1	3	2	1	1	2	6	2	0.570157	1	542
40	1	1	1	1	1	2	3	0	1	0	1	3	2	1	0	1	100	2	0.1309	1	544
92	2	2	1	3	1	2	3	0	2	0	1	3	1	1	1	2	18	2	0.754619	1	550
43	2	1	1	3	1	1	1	1	1	0	1	3	2	1	1	2	28	1	0.561916	1	557
84	1	1	1	1	1	2	3	0	2	1	1	3	2	1	1	2	3	2	0.311853	1	559
47	2	1	1	3	1	2	3	1	2	0	1	3	2	1	1	2	26	2	0.507769	1	574
82	2	2	1	3	1	2	3	0	1	24	1	3	2	2	1	2	18	2	0.456742	1	577
69	1	1	1	3	1	2	3	1	2	1	1	3	2	1	1	2	9	2	0.562331	1	579
48	1	1	1	2	1	3	5	0	2	24	1	3	2	2	1	2	2	2	0.584087	1	595
87	2	2	1	3	1	2	2	1	2	1	1	3	1	2	1	2	4	2	0.652928	1	600
60	1	2	1	1	1	2	3	1	2	0	1	3	2	1	0	1	5	2	0.18433	1	607
75	2	2	1	1	1	3	2	1	1	2	1	3	2	1	1	2	31	2	0.118151	1	612
65	2	1	1	1	1	2	2	1	2	0	1	3	2	1	1	2	3	1	0.0322729	1	618
39	2	1	1	1	1	3	5	0	2	0	1	3	2	1	1	2	20	1	0.131934	1	627
75	2	1	1	3	1	2	3	1	1	2	1	3	2	1	0	1	87	2	0.294342	1	629
60	1	1	1	3	1	2	3	1	2	1	1	3	2	1	1	2	41	1	0.145856	1	640
88	2	2	1	1	1	2	1	1	1	24	1	3	2	2	1	2	21	2	0.608755	1	654
58	2	1	1	1	1	2	4	1	2	0	1	3	2	1	1	2	42	2	0.0584281	1	655
43	1	2	2	3	1	2	3	1	1	1	1	3	2	1	1	2	44	2	0.333659	1	656
68	1	1	1	3	1	2	3	1	1	1	1	3	2	1	1	2	13	2	0.324358	1	658
72	2	1	1	3	2	2	5	0	1	24	1	3	2	2	1	2	0	2	0.448737	1	671
53	2	1	1	1	2	3	5	0	2	1	1	3	2	1	1	2	22	2	0.334242	1	675
65	2	2	1	2	1	2	3	1	1	1	1	3	2	1	1	2	44	2	0.0761639	1	680
50	1	2	1	2	1	2	3	4	1	0	1	3	2	1	1	2	40	2	0.00899782	1	683
84	2	2	1	2	1	2	5	0	1	2	1	3	2	1	1	2	36	2	0.298024	1	684
52	1	2	1	1	1	4	5	1	1	1	1	3	2	1	1	2	0	2	0.121351	1	691
78	1	1	1	1	1	2	4	0	1	1	1	3	2	1	1	2	13	2	0.0544527	1	705
73	2	2	1	3	1	2	3	1	1	1	1	3	2	1	1	2	31	2	0.306329	1	715
76	2	1	1	2	1	2	3	0	1	0	1	3	2	2	1	2	7	1	0.0197934	1	719
42	2	1	1	3	2	2	5	1	2	0	1	3	2	1	1	2	18	2	0.518711	1	724
51	1	2	2	3	2	1	3	0	2	24	1	3	2	2	1	2	0	2	0.557348	1	726
46	1	1	1	3	1	2	3	1	1	24	1	3	2	2	0	1	80	2	0.295815	1	740
61	1	1	1	3	1	1	2	2	1	24	1	3	2	2	1	2	17	2	0.159848	1	745
53	1	2	1	3	1	3	3	1	2	24	1	3	2	2	1	2	5	2	0.618935	1	753
61	1	2	1	3	1	3	1	1	1	0	1	3	2	1	1	2	2	2	0.935033	1	771
60	1	1	1	2	1	3	5	1	2	2	1	3	2	1	1	2	2	2	0.438535	1	777
70	1	1	1	3	1	2	3	1	1	2	1	3	1	1	1	2	19	2	0.374248	1	803
62	1	1	3	1	1	3	3	1	2	1	1	3	2	1	1	2	7	2	0.203558	1	813
92	2	1	1	1	1	3	5	0	2	24	1	3	2	2	1	2	2	2	0.544978	1	830
63	1	2	1	3	1	2	3	1	1	1	1	3	2	1	1	2	13	2	0.33516	1	849
62	1	2	1	1	1	2	3	1	2	1	1	3	2	1	1	2	57	2	0.185151	1	853
46	2	2	1	1	1	2	4	0	1	0	1	3	2	1	1	2	20	2	0.0457068	1	870
54	2	1	1	3	1	3	3	4	1	1	1	3	2	1	0	1	69	2	0.048921	1	871
58	1	2	1	1	1	2	3	1	2	0	1	3	2	1	1	2	0	2	0.183513	1	874
67	1	2	1	3	1	3	4	1	1	24	1	3	2	2	1	2	0	2	0.178953	1	882
52	1	2	2	1	1	1	3	2	2	0	1	3	1	1	1	2	7	1	0.0125901	1	885
82	2	2	1	1	2	1	5	1	1	2	1	3	2	1	1	2	13	1	0.0125072	1	918
72	2	1	1	3	1	2	3	0	2	1	1	3	2	1	1	2	2	1	0.23121	1	929
60	1	1	3	2	1	2	3	0	2	0	1	3	1	1	1	2	10	1	0.0675051	1	950
74	1	1	1	3	1	2	2	0	1	24	1	3	2	2	1	2	8	2	0.547495	1	973
57	1	2	1	2	1	2	5	0	2	2	1	3	2	1	1	2	11	2	0.552579	1	981
41	1	1	1	2	1	2	3	1	2	0	1	3	2	1	1	2	23	2	0.185103	1	990
65	2	1	1	3	1	2	3	1	2	0	1	3	2	1	0	1	55	2	0.520014	1	1002
56	2	2	1	1	1	3	5	1	2	2	1	3	2	1	1	2	28	2	0.383549	1	1014
49	2	1	1	3	1	2	5	1	1	1	1	3	2	1	0	1	49	2	0.487263	1	1016
73	1	1	1	2	1	2	5	0	1	1	1	3	2	1	1	2	15	1	0.0582421	1	1026
88	2	1	1	3	1	2	3	0	1	2	1	3	1	1	1	2	13	2	0.517066	1	1028
72	1	1	1	3	1	2	3	1	1	1	1	3	1	1	1	2	15	2	0.375524	1	1029
61	1	2	2	2	1	2	3	1	2	1	1	3	2	1	1	2	34	2	0.211241	1	1032
81	1	2	1	3	1	2	3	0	2	0	1	3	2	2	1	2	1	1	0.263389	1	1036
69	2	2	1	3	1	2	3	1	1	24	1	3	2	2	1	2	0	2	0.288679	1	1046
59	1	1	1	2	1	2	1	0	1	2	1	3	2	1	1	2	25	2	0.793496	1	1080
71	1	2	1	3	1	2	3	0	1	24	1	3	2	2	1	2	0	2	0.489055	1	1086
78	2	1	1	3	1	2	3	1	2	0	1	3	1	1	1	2	14	2	0.58172	1	1090
89	2	2	1	1	1	2	3	1	2	24	1	3	2	2	1	2	0	2	0.16226	1	1092
69	2	2	1	3	1	2	5	1	1	1	1	3	1	1	1	2	31	2	0.569629	1	1099
76	1	2	1	3	1	3	3	1	1	2	1	3	1	1	1	2	6	2	0.463529	1	1104
69	1	2	1	1	1	3	5	1	2	24	1	3	2	2	1	2	4	2	0.412643	1	1110
45	1	2	1	3	1	1	5	1	2	0	1	3	1	2	1	2	16	1	0.360129	1	1126
33	2	2	2	1	1	2	5	0	2	1	1	3	2	1	1	2	24	2	0.478626	1	1130
64	1	1	1	1	1	2	3	0	1	0	1	3	2	1	1	2	10	2	0.138517	1	1131
79	1	1	1	3	1	2	3	1	1	1	1	3	2	1	1	2	26	2	0.330958	1	1134
59	1	1	1	1	1	2	3	0	1	1	1	3	2	1	0	1	37	2	0.1369	1	1140
55	2	2	1	2	1	2	3	0	1	1	1	3	2	1	1	2	14	2	0.138245	1	1142
74	2	1	1	3	1	2	3	0	1	1	1	3	1	1	1	2	19	2	0.50754	1	1145
66	2	2	1	3	1	2	3	1	1	1	1	3	1	1	1	2	13	2	0.349311	1	1153
56	1	2	1	3	1	1	3	1	1	0	1	3	2	1	1	2	40	2	0.361706	1	1156
67	1	2	1	2	1	2	3	0	1	1	1	3	1	1	1	2	26	2	0.194146	1	1158
79	1	2	1	3	1	2	3	0	1	0	1	3	1	1	1	2	1	2	0.566088	1	1161
63	1	2	1	3	1	2	4	0	2	24	1	3	2	2	1	2	0	2	0.462881	1	1167
50	2	1	1	3	1	2	3	1	2	1	1	3	2	1	1	2	23	2	0.509811	1	1176
57	1	1	1	3	1	2	3	1	1	1	1	3	2	1	0	1	42	2	0.317827	1	1186
69	1	2	1	3	1	2	3	1	1	24	1	3	2	2	1	2	23	2	0.322529	1	1190
40	1	1	1	3	1	2	3	1	1	1	1	3	1	1	0	1	29	1	0.0698279	1	1192
60	2	1	3	1	2	2	3	0	1	1	1	3	2	1	1	2	11	2	0.0500235	1	1197
39	1	2	1	3	2	3	3	1	1	3	1	3	2	1	0	1	8	2	0.214491	1	1224
87	1	2	1	3	1	2	2	1	2	0	1	3	1	1	1	2	10	2	0.703735	1	1241
56	1	1	1	3	1	2	2	0	1	1	1	3	2	1	1	2	27	1	0.14449	1	1248
71	1	2	1	1	1	4	5	0	1	1	1	3	2	1	1	2	4	2	0.225306	1	1251
59	1	2	1	3	1	2	3	0	2	1	1	3	2	1	0	1	27	2	0.726876	1	1286
60	2	2	1	3	1	3	5	4	1	2	1	3	1	1	1	2	6	2	0.144305	1	1297
49	1	1	1	3	1	2	3	0	1	1	1	3	1	1	0	1	31	2	0.53039	1	1300
38	1	2	1	3	1	2	3	1	1	0	1	3	2	1	1	2	31	1	0.0602778	1	1320
53	1	2	2	3	1	2	3	1	1	1	1	3	2	1	1	2	20	2	0.339741	1	1322
74	2	2	1	2	1	2	5	0	1	1	1	3	2	1	1	2	11	2	0.292358	1	1328
60	2	1	1	2	1	2	3	1	1	1	1	3	2	1	1	2	23	2	0.0709782	1	1346
75	2	2	1	2	1	2	5	0	2	4	1	3	2	1	1	2	4	2	0.5251	1	1356
45	1	1	1	2	1	2	5	0	2	1	1	3	2	1	0	1	19	2	0.528948	1	1362
66	1	1	1	3	1	2	5	0	1	1	1	3	2	1	0	1	15	2	0.700129	1	1366
59	1	2	1	3	1	2	3	0	1	24	1	3	2	2	1	2	14	2	0.480892	1	1370
72	1	1	1	1	1	2	2	0	2	1	1	3	2	1	1	2	8	2	0.369238	1	1376
55	1	1	1	2	1	2	2	0	2	1	1	3	2	1	0	1	13	2	0.386413	1	1377
46	1	2	2	2	1	2	5	0	1	1	1	3	2	1	1	2	21	2	0.320199	1	1379
61	1	1	1	3	1	2	3	0	1	3	1	3	1	1	0	1	14	2	0.538521	1	1382
68	1	2	1	2	1	2	3	0	1	0	1	3	2	1	0	1	23	2	0.16316	1	1383
64	1	2	1	3	1	2	2	0	1	24	1	3	2	2	0	1	22	2	0.556215	1	1388
80	2	1	1	2	1	2	5	0	2	4	1	3	2	1	0	1	7	2	0.512899	1	1389
66	1	1	1	3	1	2	3	0	1	1	1	3	2	1	0	1	5	2	0.488421	1	1393
48	1	1	1	3	1	2	4	1	2	0	1	3	2	1	0	1	2	2	0.29495	1	1399
41	1	1	1	2	1	2	1	0	1	1	1	3	2	1	0	1	5	2	0.785347	1	1410
73	2	1	1	1	1	2	2	1	2	2	1	3	2	2	0	1	0	2	0.188634	1	1412
44	1	1	1	1	1	2	5	0	1	0	1	3	2	1	0	1	7	2	0.271328	1	1421
62	1	2	1	3	1	2	4	0	2	1	1	3	2	1	0	1	6	2	0.480535	1	1432
53	2	1	1	1	1	1	2	1	2	2	1	3	2	2	0	1	4	2	0.201436	1	1434
63	2	1	3	3	3	3	3	1	2	24	1	3	2	2	1	2	2	2	0.777446	1	1440
63	1	1	3	3	1	2	3	1	1	2	1	3	2	1	1	2	37	2	0.298099	1	1448
84	2	1	3	2	1	2	5	0	1	24	1	3	2	2	1	2	11	2	0.249416	1	1459
39	1	1	2	3	1	2	3	1	2	1	1	3	1	1	1	2	16	2	0.606108	1	1497
67	1	1	1	1	1	3	3	0	2	24	1	3	2	2	1	2	0	2	0.349261	1	1525
72	1	1	3	3	1	2	3	1	1	0	1	3	1	1	0	1	100	2	0.350345	1	1536
79	1	2	3	3	1	2	3	1	2	0	1	3	1	1	1	2	12	2	0.60963	1	1558
45	2	1	1	1	1	3	5	0	2	0	1	3	2	2	1	2	7	1	0.125516	1	1574
37	1	2	3	1	1	2	1	1	2	1	1	3	2	1	1	2	30	2	0.803637	1	1577
57	1	2	3	3	1	2	3	0	1	1	1	3	1	1	1	2	21	2	0.524246	1	1585
56	1	1	3	3	1	1	5	1	1	0	1	3	1	1	1	2	3	2	0.59126	1	1586
60	1	2	3	2	1	2	3	1	2	0	1	3	1	1	1	2	2	2	0.220542	1	1587
94	1	2	1	1	2	3	5	4	2	24	1	3	2	2	1	2	1	2	0.0308689	1	1588
47	1	2	3	2	1	2	5	4	2	24	1	3	2	2	1	2	0	2	0.046688	1	1590
71	2	2	1	1	1	2	1	1	1	1	1	3	2	1	1	2	9	2	0.615232	1	1592
76	2	1	1	1	1	2	3	1	2	0	1	3	2	1	1	2	2	2	0.15898	1	1593
49	1	1	3	2	1	2	1	0	2	1	1	3	2	1	1	2	25	2	0.8995	1	1594
57	2	2	1	1	1	2	3	0	2	1	1	3	2	1	1	2	12	2	0.276449	1	1595
60	1	2	1	1	2	3	5	0	2	2	1	3	2	1	1	2	26	2	0.389868	1	1596
48	1	1	1	3	1	2	3	0	1	2	1	3	1	1	1	2	47	2	0.529712	1	1597
70	1	1	1	3	1	2	2	1	1	0	1	3	1	1	1	2	13	1	0.0980603	1	1598
54	1	2	1	3	1	2	3	1	2	3	1	3	2	1	1	2	9	2	0.567651	1	1599
66	2	1	1	3	1	3	3	1	2	1	1	3	1	1	1	2	5	2	0.642496	1	1601
53	1	2	3	3	1	2	3	1	1	24	1	3	2	2	1	2	17	2	0.290145	1	1603
58	2	1	1	1	1	2	5	0	1	1	1	3	2	1	1	2	14	2	0.247982	1	1604
70	1	1	3	2	1	2	1	0	2	12	1	3	1	1	1	2	21	2	0.921522	1	1606
69	2	1	3	3	1	2	5	1	1	1	1	3	1	1	1	2	14	2	0.527201	1	1608
74	2	1	3	1	1	1	5	0	1	1	1	3	2	1	0	1	34	2	0.261397	1	1609
26	1	2	3	2	1	2	5	4	2	1	1	3	1	1	0	1	29	2	0.0580997	1	1611
63	1	1	3	3	1	2	5	3	1	1	1	3	2	1	1	2	18	2	0.106639	1	1612
83	2	2	3	2	1	3	5	0	2	0	1	3	2	2	1	2	1	1	0.146193	1	1614
55	1	2	3	3	1	2	5	0	1	4	1	3	1	1	1	2	21	2	0.728268	1	1615
62	1	2	1	2	3	3	1	0	2	24	1	3	2	2	1	2	0	2	0.975485	1	1616
86	2	2	1	1	1	2	1	0	2	24	1	3	2	2	1	2	6	2	0.891996	1	1618
56	1	2	1	3	1	2	3	1	2	2	1	3	1	1	1	2	12	2	0.62059	1	1619
83	2	1	1	1	1	2	5	0	1	0	1	3	2	1	1	2	3	2	0.260896	1	1620
75	2	1	1	3	1	2	3	1	1	0	1	3	1	1	1	2	2	1	0.0657645	1	1621
94	2	2	1	1	1	2	4	0	2	24	1	3	2	2	1	2	0	2	0.119219	1	1622
64	1	1	1	2	1	2	3	1	2	0	1	3	2	1	1	2	4	2	0.194738	1	1623
62	1	2	1	2	1	3	1	0	2	24	1	3	2	2	1	2	0	2	0.931757	1	1624
79	1	1	1	2	1	3	5	1	2	24	1	3	2	2	1	2	0	2	0.433168	1	1625
76	1	1	1	3	1	1	3	1	1	1	1	3	2	1	1	2	19	2	0.359856	1	1626
85	1	1	1	3	1	4	3	1	2	1	1	3	1	1	1	2	7	1	0.13375	1	1627
87	2	2	1	1	1	2	3	0	1	24	1	3	2	2	1	2	4	2	0.126117	1	1628
58	1	1	1	2	2	2	1	0	2	0	1	3	2	1	1	2	20	2	0.815824	1	1629
68	2	2	1	3	2	3	3	1	2	0	1	3	2	1	1	2	2	2	0.402034	1	1630
53	1	1	1	3	1	2	3	2	1	1	1	3	2	1	1	2	13	2	0.115856	1	1631
59	1	1	1	1	2	2	1	0	2	1	1	3	2	1	1	2	16	2	0.797648	1	1632
63	1	1	1	1	1	3	1	1	2	1	1	3	2	1	1	2	9	2	0.860024	1	1633
91	1	1	1	1	1	2	1	0	1	24	1	3	2	2	1	2	0	2	0.775622	1	1634
84	2	1	1	2	3	3	5	1	2	24	1	3	2	2	1	2	3	2	0.658065	1	1635
59	1	1	1	2	1	3	3	1	2	0	1	3	1	1	1	2	36	1	0.0510121	1	1636
93	1	1	1	1	1	3	5	0	2	24	1	3	2	2	1	2	0	2	0.58486	1	1637
70	1	2	1	3	1	2	3	4	2	0	1	3	1	1	1	2	3	1	0.0221334	1	1638
85	2	2	1	1	1	2	5	0	2	24	1	3	2	2	1	2	0	2	0.483699	1	1639
62	1	1	1	2	1	2	3	0	1	0	1	3	2	1	1	2	21	2	0.152679	1	1641
48	1	1	1	3	1	2	3	1	2	0	1	3	1	1	1	2	3	2	0.600553	1	1642
49	1	1	1	3	1	2	3	1	1	0	1	3	1	1	1	2	10	2	0.360953	1	1643
82	2	2	1	2	2	2	1	0	2	24	1	3	2	2	1	2	3	2	0.799465	1	1644
57	1	1	1	2	1	2	1	0	1	1	1	3	2	1	1	2	28	2	0.792602	1	1645
74	2	2	1	2	1	2	5	0	2	24	1	3	2	2	1	2	2	2	0.506046	1	1647
79	2	2	1	3	1	3	3	1	1	24	1	3	2	2	1	2	1	2	0.357665	1	1648
72	1	1	1	1	1	3	5	1	2	0	1	3	2	1	1	2	5	2	0.417317	1	1649
59	2	1	1	1	3	4	3	1	2	0	1	3	2	1	1	2	1	2	0.263931	1	1650
75	2	1	1	1	1	2	5	2	2	1	1	3	2	1	1	2	5	2	0.115891	1	1654
57	1	2	1	3	1	2	3	4	1	1	1	3	1	2	1	2	20	2	0.0528804	1	1655
74	1	1	1	1	1	3	1	1	2	2	1	3	2	1	1	2	8	1	0.463031	1	1656
53	2	1	1	3	1	2	5	0	1	1	1	3	1	1	0	1	84	2	0.704164	1	1658
34	1	2	1	2	1	4	3	1	1	1	1	3	2	1	1	2	4	2	0.0571308	1	1659
76	2	2	1	2	1	1	4	1	1	0	1	3	2	1	1	2	28	2	0.0324662	1	1660
73	2	1	1	2	1	2	5	0	2	2	1	3	2	1	1	2	4	2	0.508135	1	1662
38	1	2	1	2	1	2	1	1	2	1	1	3	2	1	1	2	8	2	0.837564	1	1663
39	2	1	1	2	2	3	1	0	2	1	1	3	2	1	1	2	1	2	0.82721	1	1664
68	1	1	1	3	1	2	1	0	1	1	1	3	1	1	1	2	15	2	0.962366	1	1665
85	2	2	1	1	2	3	1	0	2	24	1	3	2	2	1	2	0	2	0.82647	1	1666
56	2	1	1	1	1	2	4	0	1	24	1	3	2	2	1	2	0	2	0.0411876	1	1667
81	2	1	1	1	1	3	3	1	2	0	1	3	2	1	1	2	4	2	0.203727	1	1668
72	2	1	1	3	1	2	3	1	2	2	1	3	2	1	1	2	27	2	0.524771	1	1669
65	2	2	1	2	1	2	3	1	1	1	1	3	2	1	1	2	19	2	0.0761639	1	1670
83	2	1	1	3	1	2	2	1	1	1	1	3	1	1	1	2	29	2	0.41348	1	1671
46	2	1	1	2	1	2	3	1	1	1	1	3	2	1	1	2	29	2	0.0685047	1	1672
71	1	2	1	3	1	2	3	0	1	24	1	3	2	2	1	2	14	2	0.489055	1	1673
83	1	1	1	1	1	2	1	1	1	1	1	3	1	2	1	2	1	2	0.676982	1	1674
72	1	1	1	1	1	2	3	0	1	1	1	3	2	1	1	2	9	2	0.141137	1	1675
81	1	2	1	3	1	2	3	2	1	1	1	3	2	1	1	2	32	2	0.130843	1	1676
68	1	1	1	2	1	2	1	1	2	1	1	3	2	1	1	2	15	2	0.84016	1	1677
71	1	1	1	3	1	2	5	1	2	1	1	3	1	1	1	2	27	2	0.796514	1	1678
55	1	2	1	1	1	2	5	1	2	1	1	3	2	1	1	2	19	2	0.352822	1	1679
37	1	2	1	3	1	2	3	1	1	1	1	3	2	1	1	2	10	2	0.31957	1	1682
38	1	2	1	3	2	4	5	1	2	1	1	3	1	1	1	2	10	2	0.529292	1	1683
85	1	1	1	1	1	3	3	0	2	24	1	3	2	2	1	2	2	2	0.360483	1	1685
55	1	1	1	1	1	3	5	0	2	3	1	3	2	1	1	2	20	2	0.577579	1	1686
46	1	1	1	2	1	2	1	0	1	1	1	3	2	1	1	2	57	2	0.787634	1	1687
80	1	1	1	3	1	2	3	1	2	24	1	3	2	2	1	2	3	2	0.551569	1	1688
81	1	2	1	2	1	2	4	0	2	0	1	3	1	1	1	2	15	2	0.187195	1	1689
74	2	1	1	1	1	3	5	0	2	4	1	3	2	1	1	2	28	2	0.55106	1	1690
58	1	1	1	1	1	3	5	0	1	1	1	3	2	1	1	2	8	2	0.34058	1	1691
57	2	1	1	1	1	1	3	1	2	1	1	3	2	1	1	2	33	2	0.170577	1	1692
84	2	2	1	1	1	1	3	1	2	0	1	3	1	1	1	2	23	2	0.225975	1	1694
69	1	2	3	3	2	2	1	1	2	24	1	3	2	2	1	2	4	2	0.91387	1	1695
68	2	2	1	1	1	2	3	0	1	1	1	3	2	1	1	2	8	2	0.128542	1	1696
86	2	1	1	1	1	3	3	1	1	24	1	3	2	2	1	2	2	2	0.0828045	1	1697
85	1	1	1	2	1	2	1	0	1	24	1	3	2	2	1	2	12	2	0.793042	1	1698
46	2	1	1	3	1	2	5	1	2	0	1	3	2	1	1	2	11	2	0.71557	1	1699
50	1	1	1	2	1	2	5	0	2	1	1	3	2	1	1	2	20	2	0.532339	1	1700
56	1	1	1	1	1	2	5	1	2	1	1	3	2	1	1	2	16	2	0.339296	1	1701
63	2	2	1	1	2	3	1	0	2	0	1	3	2	1	1	2	15	1	0.396726	1	1702
72	2	2	1	2	1	2	1	1	2	1	1	3	2	1	1	2	10	1	0.396416	1	1704
74	1	2	1	3	1	2	5	0	1	24	1	3	2	2	1	2	0	2	0.702372	1	1705
48	1	2	1	3	1	3	5	4	2	1	1	3	1	1	1	2	7	1	0.0650762	1	1706
50	1	1	1	3	1	2	4	3	1	1	1	3	2	1	1	2	21	2	0.0177904	1	1707
57	2	1	1	3	1	2	3	1	2	1	1	3	2	1	1	2	25	2	0.514574	1	1708
60	1	1	1	2	1	2	4	0	1	3	1	3	2	1	1	2	30	2	0.0581903	1	1709
74	1	1	1	2	1	2	1	0	1	2	1	3	2	1	1	2	16	1	0.352832	1	1711
56	1	1	1	3	1	3	5	4	2	1	1	3	2	1	1	2	4	2	0.283666	1	1712
85	2	1	1	1	3	3	5	0	1	24	1	3	2	2	1	2	3	2	0.561993	1	1714
66	1	1	1	3	1	2	3	1	1	1	1	3	2	1	0	1	37	2	0.323165	1	1715
70	2	1	1	3	1	2	3	0	2	1	1	3	2	1	1	2	23	2	0.687113	1	1716
64	1	1	1	2	1	2	4	0	1	1	1	3	2	1	0	1	39	2	0.0587903	1	1717
50	1	1	1	3	1	2	3	4	1	0	1	3	2	1	1	2	4	2	0.0427904	1	1718
44	2	2	1	3	1	2	3	1	2	1	1	3	2	1	0	1	40	2	0.521338	1	1719
71	2	2	1	1	1	3	1	1	1	0	1	3	2	1	1	2	4	2	0.68101	1	1720
69	1	2	1	3	1	1	5	4	1	1	1	3	1	1	1	2	21	2	0.148191	1	1721
61	1	1	1	3	1	2	3	1	1	0	1	3	1	1	1	2	10	2	0.368526	1	1722
55	1	1	1	3	1	3	5	1	1	24	1	3	2	2	1	2	2	2	0.584312	1	1723
64	1	1	1	3	1	2	3	1	2	1	1	3	2	1	1	2	5	2	0.558977	1	1724
88	2	1	1	3	1	2	2	0	1	1	1	3	1	2	1	2	4	2	0.570375	1	1725
68	1	2	1	2	1	2	1	1	2	1	1	3	2	1	1	2	33	2	0.848376	1	1726
74	2	1	1	1	1	3	5	1	2	1	1	3	2	1	1	2	5	2	0.380368	1	1727
61	1	1	1	3	1	3	3	2	2	1	1	3	1	2	1	2	1	2	0.354584	1	1728
67	1	2	1	2	1	2	5	0	1	1	1	3	2	1	1	2	16	2	0.322263	1	1729
72	1	1	1	3	1	2	3	3	1	1	1	3	2	1	0	1	24	2	0.0528335	1	1730
37	2	1	1	3	1	4	3	1	2	1	1	3	2	1	1	2	14	2	0.406296	1	1731
75	2	1	1	1	1	2	3	4	2	1	1	3	2	1	1	2	4	2	0.0181027	1	1732
60	2	1	1	3	1	2	3	4	2	1	1	3	2	1	1	2	16	2	0.0946285	1	1733
72	1	1	2	2	1	2	5	0	2	1	1	3	2	1	0	1	4	1	0.14724	1	1736
66	2	1	1	2	1	2	1	0	1	1	1	3	2	1	0	1	27	2	0.769512	1	1737
60	1	1	1	2	1	2	5	0	2	24	1	3	2	2	1	2	1	2	0.520787	1	1738
85	2	1	1	1	1	2	5	0	1	24	1	3	2	2	1	2	0	2	0.247975	1	1739
60	1	2	1	3	1	2	3	0	1	1	1	3	2	1	0	1	16	2	0.499958	1	1740
57	1	2	2	3	3	3	3	0	1	24	1	3	2	2	1	2	1	2	0.789931	1	1741
62	2	1	1	2	1	2	5	0	1	24	1	3	2	2	0	1	12	2	0.258705	1	1742
61	2	2	1	3	1	2	5	0	1	1	1	3	2	1	0	1	11	2	0.676374	1	1743
65	1	1	1	1	1	3	3	1	2	1	1	3	2	1	0	1	3	2	0.223203	1	1744
67	2	2	1	2	1	2	4	0	2	2	1	3	2	1	0	1	4	2	0.132339	1	1745
67	1	1	1	3	1	2	3	1	2	1	1	3	2	1	1	2	12	2	0.56099	1	1746
90	2	2	1	1	1	2	1	0	1	2	1	3	2	1	1	2	110	2	0.771014	1	1747
55	2	1	1	1	1	2	1	0	1	1	1	3	2	1	1	2	20	1	0.281432	1	1748
54	2	1	1	2	1	2	5	3	1	1	1	3	2	1	1	2	16	1	0.00286915	1	1749
52	1	2	1	1	1	2	1	0	2	0	1	3	2	1	1	2	19	2	0.904815	1	1750
22	2	2	1	2	1	1	5	0	1	1	1	3	2	1	0	1	99	2	0.291204	1	1751
61	1	2	1	1	1	2	1	0	1	24	1	3	2	2	1	2	3	2	0.772261	1	1752
72	1	2	1	3	1	3	3	1	1	1	1	3	2	1	1	2	5	2	0.40821	1	1754
70	1	2	1	3	1	2	3	1	2	24	1	3	2	2	1	2	11	2	0.560273	1	1755
78	1	1	1	1	1	2	5	1	2	24	1	3	2	2	1	2	1	2	0.336241	1	1756
73	1	1	3	2	1	3	5	1	2	24	1	3	2	2	1	2	7	2	0.402704	1	1757
49	2	2	1	3	1	3	1	1	2	1	1	3	2	1	1	2	13	2	0.969413	1	1758
63	1	1	1	1	1	2	5	0	2	2	1	3	2	1	1	2	20	2	0.511391	1	1759
82	1	1	1	2	1	1	5	0	2	24	1	3	2	2	1	2	1	2	0.569338	1	1760
86	2	1	1	3	1	2	3	1	2	24	1	3	2	2	1	2	3	2	0.515924	1	1761
62	1	2	3	1	1	2	1	1	1	0	1	3	2	1	1	2	10	2	0.621413	1	1762
55	1	2	1	3	1	2	3	0	1	24	1	3	2	2	1	2	52	2	0.478173	1	1763
46	1	2	3	3	1	3	5	1	1	1	1	3	2	1	1	2	10	2	0.58495	1	1764
62	1	2	1	1	1	2	5	1	2	1	1	3	2	1	1	2	10	2	0.357187	1	1765
55	1	1	1	1	3	3	1	0	2	0	1	3	2	1	1	2	8	2	0.972247	1	1766
55	2	2	1	3	1	2	1	0	2	1	1	3	1	2	0	1	1	2	0.982313	1	1767
56	2	1	1	3	1	2	3	1	1	1	1	3	2	1	0	1	80	2	0.28371	1	1768
61	2	1	1	1	1	3	3	0	1	2	1	3	2	1	1	2	10	2	0.15363	1	1769
57	1	1	1	3	1	2	3	1	1	1	1	3	1	1	1	2	27	2	0.365994	1	1770
61	1	2	1	1	1	2	3	1	1	24	1	3	2	2	1	2	7	2	0.0731111	1	1771
66	1	2	3	2	1	2	1	0	2	2	1	3	2	1	1	2	4	2	0.908916	1	1772
78	2	1	1	1	1	2	1	0	1	1	1	3	2	1	1	2	18	2	0.753779	1	1773
90	2	2	1	3	1	2	3	0	1	0	1	3	1	2	1	2	6	2	0.515659	1	1775
74	1	1	1	1	1	2	4	0	1	2	1	3	2	1	1	2	2	2	0.0538945	1	1777
57	1	2	1	1	1	2	3	1	2	1	1	3	2	1	0	1	4	2	0.183105	1	1779
63	2	2	1	1	1	2	1	0	2	0	1	3	2	2	1	2	9	1	0.513762	1	1780
54	1	2	1	3	1	2	1	0	2	1	1	3	1	1	1	2	8	2	0.985903	1	1782
37	2	1	3	3	1	2	1	1	2	1	1	3	2	1	1	2	2	2	0.950872	1	1783
70	2	1	1	1	1	2	1	0	1	24	1	3	2	2	1	2	2	2	0.735655	1	1784
64	1	2	1	3	1	2	5	1	1	2	1	3	1	1	1	2	12	1	0.17261	1	1785
77	2	2	1	2	1	2	3	1	1	1	1	3	2	1	1	2	4	2	0.0784955	1	1786
64	1	1	1	1	1	3	1	1	1	1	1	3	2	1	1	2	2	2	0.697726	1	1787
61	1	2	1	3	1	2	5	1	1	1	1	3	2	1	1	2	5	2	0.550787	1	1788
89	1	1	1	1	1	1	1	0	1	24	1	3	2	2	1	2	0	2	0.797529	1	1789
63	2	2	1	3	1	2	3	1	2	1	1	3	1	1	1	2	8	2	0.586977	1	1790
59	1	1	1	2	1	2	4	2	1	24	1	3	2	2	1	2	8	2	0.00807457	1	1791
60	1	2	1	3	1	2	1	0	1	2	1	3	2	1	1	2	20	2	0.955548	1	1792
68	2	2	1	2	1	2	1	1	2	1	1	3	2	1	1	2	28	2	0.826681	1	1793
41	1	2	3	2	1	2	5	0	1	1	1	3	2	1	1	2	2	2	0.28432	1	1794
37	1	2	2	1	1	2	1	0	1	0	1	3	1	1	1	2	14	1	0.377023	1	1795
67	2	1	1	3	1	3	3	0	1	1	1	3	1	1	1	2	5	2	0.574481	1	1796
48	1	2	1	3	1	3	5	3	2	1	1	3	1	1	1	2	2	2	0.375229	1	1797
52	1	2	1	3	1	2	3	4	2	0	1	3	1	1	1	2	18	2	0.136613	1	1798
36	1	1	1	1	2	2	4	0	2	1	1	3	2	1	1	2	3	2	0.0560453	1	1801
73	1	1	1	1	1	1	3	0	2	2	1	3	2	1	0	1	41	2	0.335059	1	1802
44	1	1	3	3	1	2	3	0	1	2	1	3	1	1	0	1	55	2	0.49979	1	1803
79	2	2	1	3	1	4	3	1	1	3	1	3	2	1	1	2	26	2	0.234308	1	1804
79	1	1	1	3	1	2	3	1	1	1	1	3	1	1	1	2	11	2	0.380006	1	1805
47	1	2	1	3	1	2	3	1	2	1	1	3	2	1	1	2	44	2	0.562966	1	1806
55	1	1	1	3	1	2	5	4	2	1	1	3	1	1	1	2	15	2	0.268195	1	1807
56	2	1	1	2	1	2	2	0	1	1	1	3	2	1	0	1	37	2	0.167835	1	1808
65	2	1	1	3	1	2	3	1	2	2	1	3	2	1	1	2	23	2	0.520014	1	1809
70	2	2	3	3	1	2	3	1	1	1	1	3	2	1	0	1	30	2	0.282025	1	1810
58	2	2	1	3	1	2	3	0	2	1	1	3	2	1	1	2	14	2	0.693486	1	1811
65	1	1	1	3	1	1	3	1	2	3	1	3	2	1	1	2	44	2	0.592853	1	1813
49	2	2	1	2	1	2	1	0	1	0	1	3	2	1	1	2	18	2	0.772372	1	1814
80	2	1	1	1	1	2	3	0	1	24	1	3	2	2	1	2	2	2	0.117399	1	1815
55	2	1	1	3	3	3	3	4	2	1	1	3	2	1	1	2	4	2	0.286324	1	1816
71	1	1	1	2	1	2	3	0	2	24	1	3	2	2	1	2	4	2	0.314087	1	1817
41	2	1	1	3	1	2	1	4	1	0	1	3	2	1	1	2	7	2	0.444278	1	1818
46	2	2	1	3	1	2	5	3	2	24	1	3	2	2	1	2	1	2	0.222372	1	1819
61	2	1	1	2	1	2	5	0	1	1	1	3	2	1	1	2	3	2	0.272523	1	1820
86	2	2	3	3	1	2	4	1	1	24	1	3	2	2	1	2	8	2	0.116157	1	1821
68	2	2	1	3	1	2	3	0	1	2	1	3	1	1	0	1	18	2	0.51907	1	1822
47	2	2	1	3	1	2	5	1	1	1	1	3	2	1	1	2	21	2	0.501522	1	1823
75	2	1	1	1	1	1	1	0	1	1	1	3	2	1	0	1	20	2	0.776734	1	1824
61	1	1	1	1	1	2	5	0	1	0	1	3	2	1	0	1	4	2	0.280578	1	1825
38	2	2	1	3	1	3	3	0	2	1	1	3	2	1	0	1	4	2	0.740978	1	1826
71	2	2	1	2	1	2	3	0	2	1	1	3	2	1	1	2	3	2	0.309032	1	1827
70	2	1	1	2	1	2	3	0	2	1	1	3	2	1	1	2	22	2	0.295282	1	1828
56	1	2	1	3	1	2	1	1	1	1	1	3	1	1	1	2	14	1	0.642165	1	1829
66	1	2	3	2	1	2	1	0	1	24	1	3	2	2	1	2	0	2	0.776464	1	1830
57	1	1	2	2	1	2	3	1	1	1	1	3	2	1	0	1	119	2	0.0852884	1	1831
59	2	1	1	1	1	2	5	1	2	0	1	3	2	1	1	2	9	1	0.0567064	1	1834
51	2	1	1	3	1	2	3	0	1	1	1	3	1	1	1	2	26	1	0.116492	1	1835
64	1	1	1	1	1	2	1	1	1	0	1	3	2	1	1	2	19	2	0.63354	1	1836
27	2	2	1	3	1	2	4	0	1	0	1	3	2	1	1	2	18	1	0.0352919	1	1837
63	2	2	1	1	3	3	3	1	1	0	1	3	2	1	0	1	108	2	0.22067	1	1838
68	1	2	3	3	1	2	3	3	1	1	1	3	1	1	1	2	30	2	0.0612647	1	1840
42	1	2	1	3	1	2	5	1	2	0	1	3	2	2	1	2	0	1	0.282247	1	1841
76	1	1	1	1	1	2	3	0	1	24	1	3	2	2	1	2	8	2	0.133709	1	1842
84	2	2	1	3	1	2	3	0	1	1	1	3	2	1	1	2	8	2	0.476407	1	1844
59	1	2	1	2	1	3	5	1	2	24	1	3	2	2	1	2	0	2	0.435139	1	1845
58	1	1	1	3	1	3	3	1	1	1	1	3	2	1	1	2	25	2	0.384145	1	1846
51	1	1	1	3	1	1	3	0	1	0	1	3	2	2	0	1	3	2	0.493822	1	1847
81	1	2	1	3	1	2	2	0	1	0	1	3	1	2	1	2	3	2	0.619269	1	1848
64	1	1	1	3	1	2	5	1	1	24	1	3	1	1	0	1	101	2	0.589975	1	1850
97	2	2	1	1	1	2	1	1	2	24	1	3	2	2	1	2	1	2	0.809739	1	1851
86	1	1	1	3	1	2	3	0	1	24	1	3	2	2	1	2	1	2	0.483648	1	1852
61	2	1	3	3	1	2	5	1	1	2	1	3	1	1	1	2	11	2	0.521767	1	1853
62	2	2	3	3	1	2	2	0	1	0	1	3	1	2	1	2	9	2	0.541438	1	1855
53	1	1	2	3	1	2	3	0	1	4	1	3	2	1	1	2	27	2	0.4915	1	1856
67	1	1	1	3	1	2	3	0	1	2	1	3	1	1	1	2	28	2	0.54258	1	1857
79	1	2	3	3	1	2	3	1	1	2	1	3	1	1	1	2	18	2	0.369127	1	1858
54	1	2	1	3	1	2	3	1	1	2	1	3	1	1	1	2	51	2	0.378689	1	1860
54	1	2	1	3	1	3	3	1	1	2	1	3	2	1	1	2	38	2	0.396423	1	1861
62	1	1	3	3	1	2	5	0	1	24	1	3	2	2	1	2	37	2	0.658026	1	1862
65	2	1	1	1	2	2	4	0	2	0	1	3	2	1	0	1	92	1	0.007405	1	1863
54	1	2	1	3	1	2	3	1	1	1	1	3	2	1	1	2	28	1	0.0627939	1	1865
46	2	1	2	3	3	3	5	1	2	0	1	3	1	1	1	2	8	1	0.634078	1	1866
62	1	2	1	3	1	2	3	1	2	0	1	3	2	1	1	2	9	2	0.57299	1	1867
52	1	1	1	1	1	3	3	0	2	1	1	3	2	1	1	2	12	2	0.356734	1	1868
66	1	1	1	1	1	2	5	1	2	0	1	3	2	1	1	2	11	2	0.345428	1	1869
30	1	1	1	2	1	3	3	1	1	1	1	3	2	1	1	2	15	2	0.0993228	1	1871
48	1	1	1	3	1	2	5	1	2	0	1	3	1	1	1	2	69	2	0.786172	1	1872
47	1	1	1	3	1	2	3	1	2	1	1	3	1	1	0	1	85	2	0.599899	1	1874
51	1	1	1	3	1	2	3	1	1	0	1	3	2	1	1	2	20	2	0.314295	1	1875
74	2	1	1	3	1	2	3	1	1	0	1	3	2	1	1	2	21	2	0.293777	1	1876
60	1	1	1	2	1	3	3	0	2	0	1	3	2	1	1	2	12	2	0.38974	1	1877
62	1	1	1	3	1	3	3	1	2	24	1	3	2	2	1	2	1	2	0.609937	1	1878
53	1	1	1	3	1	2	1	1	2	0	1	3	1	1	1	2	31	2	0.970385	1	1879
57	2	2	1	3	1	2	3	1	2	1	1	3	2	1	1	2	20	2	0.530165	1	1880
51	2	2	2	3	1	2	4	1	2	0	1	3	2	1	1	2	9	1	0.051843	1	1881
46	2	2	1	3	1	1	2	4	2	2	1	3	1	1	1	2	55	2	0.168684	1	1882
58	1	1	3	3	1	2	5	1	2	0	1	3	1	1	1	2	1	2	0.772118	1	1883
55	1	2	1	1	1	2	1	1	2	1	1	3	2	1	1	2	12	2	0.827376	1	1884
52	1	2	1	3	1	3	5	0	1	1	1	3	1	1	1	2	14	1	0.350253	1	1885
71	2	1	1	1	1	3	2	0	1	1	1	3	2	1	1	2	17	2	0.199327	1	1886
51	1	2	1	3	2	3	3	0	1	1	1	3	2	1	1	2	11	2	0.360673	1	1887
75	2	2	1	3	1	2	5	1	2	1	1	3	1	1	1	2	4	2	0.782177	1	1889
69	2	1	1	3	1	2	3	1	2	1	1	3	1	1	1	2	11	2	0.575744	1	1890
64	1	2	1	1	2	3	3	1	2	24	1	3	2	2	1	2	0	2	0.109318	1	1891
39	1	1	1	3	1	2	3	1	1	1	1	3	2	1	1	2	21	1	0.0569797	1	1892
71	1	1	1	2	1	2	3	0	1	0	1	3	2	1	1	2	41	2	0.155877	1	1893
45	2	2	3	2	1	2	5	0	2	6	1	3	2	1	1	2	7	2	0.477477	1	1894
46	1	2	1	3	1	2	2	3	1	0	1	3	1	2	1	2	25	2	0.0783325	1	1895
59	1	1	1	2	1	3	3	1	2	1	1	3	2	1	1	2	18	2	0.241574	1	1896
49	1	2	3	3	1	3	5	3	1	1	1	3	2	1	1	2	2	2	0.140383	1	1897
35	1	2	1	3	1	2	3	1	2	1	1	3	1	1	1	2	15	2	0.607033	1	1898
55	2	1	1	3	1	2	3	0	1	1	1	3	1	1	0	1	67	1	0.117618	1	1899
75	1	2	1	3	1	2	3	1	1	1	1	3	1	1	1	2	9	1	0.0808005	1	1900
58	2	2	1	3	1	2	3	1	1	1	1	3	1	1	1	2	8	2	0.344375	1	1901
76	1	1	2	2	1	3	3	0	2	24	1	3	2	2	1	2	1	2	0.393964	1	1902
58	2	2	3	3	1	3	3	1	1	1	1	3	1	1	1	2	17	2	0.386101	1	1904
59	2	2	3	2	1	1	5	1	2	0	1	3	1	2	1	2	1	2	0.38505	1	1905
64	1	1	1	3	1	2	3	0	1	1	1	3	1	1	0	1	61	1	0.138115	1	1906
53	1	1	1	2	1	2	3	1	1	0	1	3	2	1	1	2	19	2	0.0808251	1	1907
75	2	2	1	3	1	2	3	1	2	1	1	3	2	1	1	2	13	1	0.138983	1	1909
50	1	1	3	3	2	3	5	3	2	1	1	3	2	1	1	2	9	1	0.0236472	1	1910
58	1	1	2	1	1	2	3	0	1	24	1	3	2	2	0	1	0	2	0.133559	1	1911
62	1	1	1	3	1	2	3	1	1	0	1	3	2	1	1	2	10	2	0.320787	1	1912
[truncated: 2,818 more rows]
